# Supplementary material for: Orbitofrontal control of visual cortex gain promotes visual associative learning
Source: Nat Commun. 2020 Jun 3;11:2784. doi: 10.1038/s41467-020-16609-7 (PMC7270099; doi:10.1038/s41467-020-16609-7)
Supplement: Supplementary file 5 — Source Data [file 41467_2020_16609_MOESM5_ESM.xlsx]

## Sheet: Figure 1
Figure 1d					Figure 1e			Figure 1h		Figure 1i
unit:spike/s
Anesthtized		Awake			Rate change index			Rate change index		Anesthtized		Awake
Firing rate (laser off)	Firing rate (laser on)	Firing rate (laser off)	Firing rate (laser off)		Anesthtized	Awake		Awake (OFC+TTX)		OSI (laser off)	OSI (laser on)	OSI (laser off)	OSI (laser on)
19.9796	18.2299	2.35089	2.24266		-0.0457907	-0.0235602		-0.0285171		0.0852975	0.0842533	0.307967	0.33442
2.886	3.34897	2.26371	1.74964		0.0742527	-0.12809		-0.0570492		0.106836	0.0589255	0.0989888	0.0879987
5.94336	3.4151	12.3888	10.4287		-0.270157	-0.0859025		-0.10158		0.103636	0.0883971	0.227347	0.188402
2.65452	2.75974	4.52742	4.1817		0.0194336	-0.0396962		-0.00650503		0.0814536	0.142152	0.242462	0.297091
2.24868	2.29377	1.25661	0.913901		0.0099272	-0.157895		-0.062916		0.0893224	0.16561	0.151702	0.135109
6.14779	3.55038	4.43723	4.57852		-0.267824	0.0156719		-0.0685364		0.1024	0.0579321	0.10133	0.0384881
1.85185	0.799663	9.95972	9.64707		-0.396825	-0.015946		-0.0634683		0.462537	0.417056	0.0986485	0.141039
4.36207	2.58838	3.5594	3.43915		-0.25519	-0.0171821		-0.013267		0.304414	0.199622	0.162367	0.162907
13.5943	12.9359	3.15957	2.78078		-0.0248159	-0.0637652		-0.0251397		0.0816706	0.0947101	0.135377	0.122392
3.37001	4.73485	4.9994	4.87915		0.168398	-0.0121729		-0.00899126		0.16952	0.156426	0.160039	0.103189
1.94805	2.05628	10.3956	8.38444		0.027027	-0.107091				0.1114	0.0732309	0.100789	0.013535
2.14346	1.49411	7.95455	2.4982		-0.178512	-0.522002		-0.0958606		0.299195	0.378703	0.179308	0.181062
1.69553	1.24459	6.44541	6.96248		-0.153374	0.038565		-0.0519509		0.329076	0.377956	0.0996989	0.0120357
1.59331	1.05519	6.58971	6.51154		-0.203178	-0.00596604		-0.00389105		0.298256	0.368492	0.113017	0.111176
1.55724	1.57227	1.85185	1.81578		0.00480307	-0.00983607		-0.0419897		0.193137	0.0945061	0.60595	0.595131
2.41703	1.62338	3.89911	4.30796		-0.196429	0.0498168		-0.0501475		0.117411	0.174635	0.149371	0.169468
1.2506	0.703463	2.68759	2.79882		-0.28	0.020274		-0.0585125		0.199113	0.255268	0.125738	0.14995
4.36809	3.44817	7.99363	7.34428		-0.117692	-0.0423363		-0.0927152		0.14156	0.191941	0.271877	0.287322
5.29401	4.48533	11.3546	9.20214		-0.0826929	-0.104709		-0.0557388		0.132033	0.114154	0.218957	0.164448
5.85919	4.6627	1.74363	1.42196		-0.113714	-0.101614		-0.0851064		0.110202	0.156104	0.23891	0.100306
2.81385	1.59031	6.79714	5.61267		-0.277816	-0.0954457		0.00357462		0.564819	0.514331	0.111045	0.204749
1.16943	0.757576	1.57528	1.30471		-0.213729	-0.0939457		-0.0406648		0.248747	0.278542	0.10517	0.19426
2.46513	1.16041	2.11039	1.65344		-0.359867	-0.121406		-0.320606		0.371123	0.424088	0.089992	0.100593
1.70755	1.38889	11.8056	9.94168		-0.102913	-0.0857064		-0.142857		0.31872	0.3931	0.152039	0.159611
7.39538	8.52874	12.043	9.88456		0.0711724	-0.0984371		-0.24		0.169486	0.166426	0.18053	0.205201
3.38805	2.77477	5.30604	5.35113		-0.0995122	0.00423131		-0.0725965		0.65621	0.654946	0.190392	0.323632
10.7263	11.517	11.3787	11.0269		0.0355453	-0.0156984		-0.0811639		0.142495	0.129543	0.0915108	0.138308
9.21116	6.83321	5.70587	5.71188		-0.148211	0.000526593		-0.104712		0.0992452	0.110419	0.371416	0.403144
1.94805	1.85786	4.40115	3.93218		-0.0236967	-0.0562771		-0.0652482		0.117699	0.198463	0.126222	0.105391
9.00373	6.37626	31.3402	30.0204		-0.170837	-0.021508		-0.10705		0.0965837	0.125911	0.136513	0.112298
2.21561	1.87891	12.7736	10.6031		-0.082232	-0.0928498		0.0106952		0.106251	0.122387	0.0923299	0.0825035
10.7443	12.7405	5.288	3.18062		0.0849974	-0.248846		-0.0951009		0.0911096	0.0721657	0.0930561	0.150292
3.63155	2.78379	5.8652	6.11171		-0.132146	0.0205823		-0.0722433		0.10826	0.131603	0.106891	0.113425
0.931938	0.709476	23.1752	19.9735		-0.135531	-0.0742005		-0.0426136		0.419057	0.295063	0.127445	0.122233
2.84392	2.18555	5.49844	4.60257		-0.130903	-0.0886905		-0.0977597		0.145751	0.127464	0.308008	0.240826
2.14346	1.95406	3.52032	3.67965		-0.0462216	0.0221294		-0.0954663		0.760865	0.752478	0.201184	0.165002
7.34428	6.20491	6.56566	6.36123		-0.0840914	-0.015814		-0.0421769		0.124157	0.149515	0.103346	0.0867315
4.03439	3.93519	4.20274	4.16065		-0.0124481	-0.00503235		-0.038806		0.529607	0.509592	0.593705	0.563434
1.99615	1.84283	4.33802	5.85919		-0.0399374	0.149175		-0.035258		0.303915	0.315048	0.122579	0.0917086
5.55255	4.95731	3.25878	2.91907		-0.0566362	-0.0549878		-0.0539849		0.340952	0.323348	0.200316	0.204716
17.4453	16.5254	4.01635	6.19889		-0.0270796	0.213655		-0.052291		0.100084	0.101854	0.160236	0.140587
6.66186	5.99146	7.38636	6.30111		-0.0529817	-0.0792884		-0.034045		0.332357	0.31609	0.160768	0.169893
2.79882	2.34788	3.57744	3.19264		-0.0876168	-0.0568384		-0.0906555		0.10302	0.163877	0.151585	0.216066
4.59957	4.11255	1.61436	1.43098		-0.0559006	-0.0602172		-0.0395745		0.283117	0.258217	0.0867272	0.187293
6.50553	5.61568	5.10161	3.76984		-0.0734127	-0.150119		-0.0533808		0.528482	0.518726	0.51308	0.445958
0.787638	0.465969	3.09644	2.75373		-0.256595	-0.0585817		-0.0598469		0.417342	0.340105	0.120877	0.0750977
0.697451	0.529101	10.4377	18.3892		-0.137255	0.275837		-0.0868476		0.365821	0.536353	0.0870402	0.0715345
4.30796	4.05544	6.96248	4.41318		-0.0301941	-0.224101		0.0270841		0.438988	0.439302	0.294235	0.364224
3.64057	3.28583	7.43446	7.18494		-0.0512153	-0.0170677		-0.0328068		0.829187	0.831108	0.187719	0.190977
16.7238	17.1657	6.0576	6.54161		0.01304	0.0384157		0.0204429		0.0974054	0.062776	0.196949	0.276961
4.7138	4.77694	9.12398	16.9372		0.00665188	0.299804		-0.097011		0.101867	0.10153	0.10275	0.0398477
3.62554	4.19372	8.06277	7.75613		0.0726644	-0.0193843		-0.0917339		0.123014	0.117792	0.104971	0.170155
3.0303	2.9792	9.77934	7.68098		-0.00850425	-0.120179		-0.02635		0.155675	0.129811	0.124079	0.128931
1.67148	1.55423	4.40115	4.44625		-0.0363467	0.00509684		-0.0754379		0.0841296	0.12577	0.304275	0.180941
7.19096	5.65476	3.5113	2.53427		-0.119588	-0.161611		-0.0248968		0.136771	0.107638	0.302982	0.348732
3.12049	3.30988	11.9499	10.6902		0.029453	-0.0556367		0.0133482		0.253641	0.244733	0.332171	0.325506
1.19649	1.03415	3.70972	3.37602		-0.0727763	-0.0470938		-0.00238501		0.669262	0.60935	0.40853	0.374241
8.81734	9.29533	3.02128	2.61544		0.02639	-0.072		-0.0154401		0.128854	0.156933	0.385109	0.435212
14.433	10.8706	1.99014	1.52116		-0.140787	-0.133562		-0.0613139		0.116838	0.142418	0.112667	0.041266
12.8247	15.9452	1.41595	1.56325		0.108464	0.049445		-0.115473		0.104461	0.0814761	0.169493	0.203165
1.11833	1.05519	1.91498	1.53018		-0.0290456	-0.111693		0.00421941		0.12754	0.0373643	0.113628	0.119843
3.14153	2.6936	3.74278	3.43915		-0.0767646	-0.0422771		0.119145		0.130835	0.151264	0.71614	0.755586
1.52417	1.89394				0.108179			-0.0372236		0.243044	0.24025
2.05327	1.80976				-0.063035			0.00627496		0.226713	0.250974
2.7868	2.44408				-0.0655172			0.14405		0.429444	0.47457
6.7791	5.8652				-0.0722777			0.00650548		0.185839	0.201672
16.339	15.6025				-0.0230588			-0.0111565		0.116258	0.114256
2.69962	2.2607				-0.0884848			-0.0399442		0.0872514	0.0880175
2.5463	2.29377				-0.0521739			0.032368		0.882546	0.898601
1.58129	1.01611				-0.217593			-0.0380518		0.849638	0.858707
1.75866	1.66246				-0.0281195			-0.0730897		0.417972	0.410823
6.91739	5.76299				-0.0910384			-0.019647		0.315968	0.35651
1.35883	1.04918				-0.128589			-0.0454545		0.152077	0.101749
1.86688	3.58345				0.314948			-0.0475488		0.225598	0.151307
5.99447	5.01744				-0.0887251			-0.046169		0.333577	0.425843
11.2674	12.3316				0.0450955			-0.0465776		0.100715	0.082485
1.62338	1.59331				-0.00934579			-0.024333		0.143671	0.116966
13.5973	14.6916				0.0386823			0.140192		0.107689	0.0591152
1.84283	1.49411				-0.104505			-0.00203894		0.435621	0.478911
4.11857	4.65368				0.0610007			-0.0521363		0.0905904	0.0701373
0.859788	0.574194				-0.199161			-0.017935		0.872509	0.879223
0.697451	0.607263				-0.0691244			0.0221923		0.52388	0.604873
2.33886	2.69661				0.0710448			0.0384615		0.29781	0.243505
44.2701	43.732				-0.00611485			-0.0834783		0.0998079	0.158893
1.7316	1.3438				-0.1261			-0.00590483		0.131773	0.234238
5.43831	3.90212				-0.164467			0.0284495		0.407354	0.448986
0.592232	0.426888				-0.162242			0.001321		0.457219	0.513071
2.69661	2.22763				-0.0952381			-0.0122873		0.349638	0.379109
1.80976	1.06121				-0.260733			0.0423453		0.499765	0.50871
2.99122	3.78187				0.116733			-0.0294599		0.137553	0.0500479
3.34295	3.01527				-0.0515366			0.00906568		0.16274	0.159593
13.0051	9.9056				-0.135284			0.0114068		0.126959	0.197194
5.35714	7.57576				0.171548			-0.0740157		0.104947	0.0748392
8.77826	7.02561				-0.1109			-0.0788571		0.210655	0.265417
4.10955	2.1645				-0.310014			-0.0347742		0.14928	0.258874
2.27874	1.99014				-0.0676056			-0.0471258		0.514067	0.445916
11.9769	11.066				-0.0395303			-0.0278546		0.0899495	0.0802876
9.48172	9.6621				0.00942211			0.0409458		0.293432	0.281824
1.74964	2.07131				0.0841857			-0.146192		0.113298	0.151278
2.7868	2.65753				-0.0237438			-0.101594		0.180441	0.162943
9.8545	8.35137				-0.0825627			-0.165333		0.279449	0.307721
1.85486	1.8248				-0.00816993			-0.0556956		0.210616	0.140439
								0.0515901
								-0.0666157
								0.0241324
								-0.0507594
								0.0541872
								-0.0818546
								-0.0246305
								-0.14955
								-0.049569
								-0.0380429
								-0.0608538
								-0.0158192
								-0.0759869
								-0.051346
								-0.0808668
								-0.139434

## Sheet: Figure 2
							Figure 2b					Figure 2c										Figure 2d														Figure 2f							Figure 2i
																																											Δ F/ F (%)
							Latency (ms)									Amplitude (pA)											EPSC amplitude (pA)				IPSC amplitude (pA)					EPSC latency (ms)							Mouse line Time after stimulus onset (ms)	SST	PV	VIP	EGFP
							Cell #	EPSC	IPSC							Cell #	ACSF	Picrotoxin									Cell #	ACSF	NBQX		Cell #	ACSF	NBQX			Cell #	Pyramidal	SST	PV	VIP			-1000	0.144482	-0.0117972	0.052026	0.00249325
							1	3.2	6							1	165	10.3									1	130	16		1	287	0			1	3.4	3.2	3	2.7			-995	0.0940243	-0.0120963	0.0112797	0.00329044
							2	2.5	7.8							2	55	0									2	80.4	46		2	510	1.2			2	3.7	3.2	2.9				-990	0.0646136	-0.0233815	-0.054484	-0.00015545
							3	2.8	6.7							3	115	0									3	126	6.4		3	107	0			3	3.7	2.8	3				-985	0.0738834	-0.042603	-0.0771494	-0.00394347
							4	3	4.8							4	855	55									4	148.7	3.2		4	76	0			4	3.2	3	2.4				-980	0.0903585	-0.0554953	-0.096688	-0.00289264
							5	2.3	8.5							5	683	18.1									5	74.5	3.7		5	43.6	0			5	3.1	2.3	2.2				-975	0.100119	-0.0655913	-0.115137	0.000286534
							6	2.8	7.6																		6	51	7.6		6	286	0			6	3.8	2.8	2.4				-970	0.10011	-0.0820649	-0.0821653	0.00200975
							7	3.5	8																		7	82	1.3		7	124	0			7	3.2	3.5	3.1				-965	0.0999045	-0.0985263	0.0168098	0.0027071
							8	2.2	6.2																											8	3	2.2	5.1				-960	0.0994457	-0.0923709	0.0601776	0.00457202
							9	2.4	7.2																											9	3.8	3					-955	0.0895021	-0.0730181	-0.0240454	0.00557207
							10	2.5	9.1																											10	3.2	2.8					-950	0.0959255	-0.0780576	-0.17239	0.004076
							11	2.8	6.5																											11	3.4	2.4					-945	0.104201	-0.112842	-0.209885	0.00398225
							12	2.5	8.5																											12	5	2.5					-940	0.0943049	-0.13779	-0.0767331	0.00687817
							13	1.6	2.9																											13		2.8					-935	0.107514	-0.135493	0.0411987	0.0089313
							14	2	4																											14		2.5					-930	0.145615	-0.11215	0.0485085	0.00594777
							15	3.1	5.4																											15		3.3					-925	0.17197	-0.0930042	0.00389669	0.00248358
							16	3.1	7.6																																		-920	0.15079	-0.0988863	-0.0204594	0.00335182
							17	3.8	6.6																																		-915	0.0594873	-0.123938	-0.00979136	0.0059387
							18	3.2	5.8																																		-910	-0.0200303	-0.146094	-0.00921704	0.00547302
							19	3	4.9																																		-905	0.0210975	-0.153058	-0.0188514	0.00229647
							20	3.2	5.5																																		-900	0.122713	-0.143064	-0.0470016	-0.00129708
							21	3.4	5.7																																		-895	0.150472	-0.129281	-0.119213	-0.00432169
							22	5	7.6																																		-890	0.104397	-0.131268	-0.210034	-0.00466287
							23	2.7	9.1																																		-885	0.0632061	-0.142453	-0.240016	-0.00289207
							24	3.4	8.8																																		-880	0.0718581	-0.149689	-0.176562	0.000479908
							25	2.9	5.9																																		-875	0.0906155	-0.146229	-0.130347	0.00228041
							26	2.6	9.9																																		-870	0.104326	-0.136714	-0.135068	0.00133991
							27	2.9	11.2																																		-865	0.102439	-0.136376	-0.10117	-0.000122923
							28	5.9	5.6																																		-860	0.115606	-0.139195	0.00161412	0.000385525
							29	5.2	5.1																																		-855	0.129818	-0.136328	0.00245508	0.00180597
							30	3.2	5.4																																		-850	0.152803	-0.138953	-0.133431	0.00138455
																																											-845	0.182586	-0.152969	-0.219057	0.00100292
																																											-840	0.171261	-0.170627	-0.196132	0.00122467
																																											-835	0.137132	-0.186222	-0.180199	-0.000288419
																																											-830	0.11586	-0.192723	-0.220616	-0.00403646
																																											-825	0.126251	-0.188652	-0.237797	-0.00698627
																																											-820	0.141982	-0.183797	-0.207069	-0.00704116
																																											-815	0.152744	-0.186222	-0.174715	-0.0076734
																																											-810	0.168724	-0.196727	-0.0998317	-0.0107032
																																											-805	0.187494	-0.205588	0.00956527	-0.0122316
																																											-800	0.18983	-0.205125	0.00176559	-0.0105748
																																											-795	0.186749	-0.208284	-0.110938	-0.00875274
																																											-790	0.186488	-0.219779	-0.186637	-0.00921784
																																											-785	0.171648	-0.228216	-0.208574	-0.00827681
																																											-780	0.146766	-0.222492	-0.275357	-0.00390038
																																											-775	0.115182	-0.219733	-0.363341	-0.000238484
																																											-770	0.105162	-0.221478	-0.419595	-0.00126155
																																											-765	0.138136	-0.214193	-0.430217	-0.00384367
																																											-760	0.211557	-0.2144	-0.379683	-0.00557242
																																											-755	0.259543	-0.250172	-0.294275	-0.00899621
																																											-750	0.243818	-0.29293	-0.168781	-0.0117703
																																											-745	0.189243	-0.301615	-0.0485225	-0.00988166
																																											-740	0.131795	-0.274288	-0.0256993	-0.00603913
																																											-735	0.0850366	-0.240306	-0.155667	-0.00615523
																																											-730	0.0563669	-0.236124	-0.303249	-0.0104289
																																											-725	0.0545111	-0.250272	-0.321577	-0.0121409
																																											-720	0.0818847	-0.260518	-0.309333	-0.00881514
																																											-715	0.124954	-0.25842	-0.345027	-0.00442435
																																											-710	0.155907	-0.248678	-0.298156	-0.00373129
																																											-705	0.151609	-0.240102	-0.134355	-0.00417154
																																											-700	0.10578	-0.231363	-0.0239315	-0.00131219
																																											-695	0.0696237	-0.226218	-0.111434	0.00298576
																																											-690	0.0737901	-0.227185	-0.345779	0.00376775
																																											-685	0.0807458	-0.236482	-0.517357	0.000924988
																																											-680	0.0641822	-0.25195	-0.464365	-0.000692271
																																											-675	0.061254	-0.259562	-0.292126	-0.00100947
																																											-670	0.0912166	-0.254354	-0.203706	-0.00353062
																																											-665	0.0982839	-0.236116	-0.220828	-0.00744082
																																											-660	0.0680675	-0.210768	-0.280977	-0.0100744
																																											-655	0.0194817	-0.200639	-0.337486	-0.0112427
																																											-650	-0.0127501	-0.218048	-0.293773	-0.0114133
																																											-645	-0.0103174	-0.243449	-0.144396	-0.0101357
																																											-640	0.00578842	-0.251826	-0.0596956	-0.00624544
																																											-635	0.0293829	-0.239435	-0.154667	-0.0025203
																																											-630	0.0118654	-0.231339	-0.311613	-0.00135889
																																											-625	-0.0326703	-0.23657	-0.370626	-0.00267439
																																											-620	0.00448773	-0.234982	-0.363652	-0.00297367
																																											-615	0.0940744	-0.217299	-0.351724	-0.00129436
																																											-610	0.108756	-0.198633	-0.350721	0.00074948
																																											-605	0.0470403	-0.195114	-0.387065	0.00236895
																																											-600	-0.00510195	-0.198189	-0.443312	0.00312734
																																											-595	-0.0400459	-0.19119	-0.481531	0.00335801
																																											-590	-0.0647085	-0.17529	-0.474769	0.00165099
																																											-585	-0.0510809	-0.155898	-0.401569	-0.000152326
																																											-580	-0.000594585	-0.13194	-0.27246	0.000707595
																																											-575	0.0559992	-0.113887	-0.19525	0.00299785
																																											-570	0.0655669	-0.10939	-0.240784	0.00344829
																																											-565	0.0232869	-0.112729	-0.321642	0.00156294
																																											-560	-0.0319561	-0.11785	-0.345343	0.0014988
																																											-555	-0.0730926	-0.118556	-0.291536	0.00301486
																																											-550	-0.0806859	-0.114331	-0.217013	0.00324022
																																											-545	-0.0416286	-0.103526	-0.253802	0.002447
																																											-540	0.00639799	-0.0796518	-0.405571	0.00389821
																																											-535	0.0339354	-0.0565465	-0.482415	0.0059223
																																											-530	0.0348844	-0.0608084	-0.386754	0.00566033
																																											-525	-0.00943636	-0.083573	-0.213051	0.00527504
																																											-520	-0.059052	-0.0882442	-0.107363	0.0073723
																																											-515	-0.0506069	-0.0706099	-0.0958374	0.00886436
																																											-510	-0.00395982	-0.0541797	-0.166045	0.00816831
																																											-505	0.0428376	-0.0503158	-0.29916	0.00675417
																																											-500	0.0774069	-0.0530573	-0.409467	0.00601859
																																											-495	0.0933535	-0.0558685	-0.415921	0.0037986
																																											-490	0.094875	-0.0596425	-0.346937	-9.70092e-05
																																											-485	0.0825994	-0.0646131	-0.316115	-0.000573653
																																											-480	0.00994789	-0.0816254	-0.386413	0.00207419
																																											-475	-0.0731884	-0.0930695	-0.456683	0.00302534
																																											-470	-0.0684844	-0.0870241	-0.430472	0.000934946
																																											-465	0.0219755	-0.0753107	-0.343122	-7.2073e-05
																																											-460	0.0737769	-0.0725114	-0.255798	0.00415106
																																											-455	0.0443133	-0.0805845	-0.293029	0.0101223
																																											-450	0.00458763	-0.0867527	-0.429006	0.0142116
																																											-445	0.0277166	-0.0725482	-0.517112	0.0158196
																																											-440	0.10406	-0.0509215	-0.525729	0.0164599
																																											-435	0.142798	-0.0584407	-0.485315	0.0166344
																																											-430	0.0771808	-0.0939152	-0.416627	0.0154566
																																											-425	-0.011004	-0.114398	-0.321671	0.0132768
																																											-420	-0.030544	-0.109174	-0.289761	0.012211
																																											-415	-0.0139095	-0.109127	-0.395056	0.0106862
																																											-410	0.00597262	-0.117322	-0.526531	0.00819768
																																											-405	0.0347814	-0.119461	-0.518251	0.00725407
																																											-400	0.0220035	-0.120299	-0.384876	0.00844375
																																											-395	-0.0396251	-0.134941	-0.284824	0.00889806
																																											-390	-0.0309449	-0.150342	-0.291789	0.00763179
																																											-385	0.0561196	-0.151139	-0.361124	0.00668862
																																											-380	0.139716	-0.145786	-0.426149	0.00692922
																																											-375	0.152243	-0.141435	-0.464548	0.00629594
																																											-370	0.0836246	-0.143071	-0.458635	0.00288299
																																											-365	0.0188264	-0.149094	-0.448123	0.000334201
																																											-360	0.0168174	-0.147483	-0.41776	0.00269992
																																											-355	0.052169	-0.142153	-0.360504	0.00535153
																																											-350	0.0730889	-0.146531	-0.368919	0.00406428
																																											-345	0.0783268	-0.154552	-0.443831	0.000297093
																																											-340	0.0681556	-0.158139	-0.466055	-0.000918101
																																											-335	0.0460889	-0.16738	-0.430082	-0.000515733
																																											-330	0.0375193	-0.182533	-0.345785	-0.000348403
																																											-325	0.0521526	-0.185809	-0.32924	-0.000229324
																																											-320	0.0669253	-0.168598	-0.458565	0.00074446
																																											-315	0.0571012	-0.140855	-0.602471	0.00054331
																																											-310	0.0333499	-0.128943	-0.61636	-0.000653152
																																											-305	0.0415729	-0.143391	-0.545307	0.00157537
																																											-300	0.0674304	-0.149357	-0.465642	0.0057957
																																											-295	0.0469674	-0.133396	-0.431396	0.0086918
																																											-290	-0.00942257	-0.128622	-0.471782	0.00793785
																																											-285	-0.0295686	-0.140777	-0.553297	0.00734707
																																											-280	-0.0243573	-0.151861	-0.557876	0.00976525
																																											-275	-0.0172941	-0.163645	-0.502518	0.0111119
																																											-270	0.0170722	-0.179178	-0.484409	0.00804908
																																											-265	0.0931075	-0.197421	-0.447779	0.00375701
																																											-260	0.170863	-0.195556	-0.405117	0.00158395
																																											-255	0.168193	-0.159259	-0.445122	-0.000338981
																																											-250	0.070786	-0.121279	-0.479983	-0.00248938
																																											-245	-0.0173638	-0.115086	-0.442119	-0.00224709
																																											-240	-0.0134313	-0.128753	-0.428272	0.00122316
																																											-235	0.0375841	-0.124322	-0.494588	0.00363594
																																											-230	0.0699869	-0.0962092	-0.559628	0.00359111
																																											-225	0.0723133	-0.0714508	-0.505913	0.00369305
																																											-220	0.0522764	-0.071116	-0.342097	0.00550071
																																											-215	0.0124942	-0.0896133	-0.23033	0.00617678
																																											-210	-0.00344714	-0.104264	-0.204915	0.00420514
																																											-205	0.0289611	-0.109646	-0.221569	0.00232876
																																											-200	0.0461784	-0.115093	-0.335252	0.00429507
																																											-195	-0.00613328	-0.132832	-0.495501	0.00597279
																																											-190	-0.0648084	-0.162525	-0.518335	0.00421812
																																											-185	-0.078223	-0.184674	-0.426652	0.00309055
																																											-180	-0.0829881	-0.181643	-0.374871	0.004986
																																											-175	-0.10528	-0.159862	-0.449016	0.00705011
																																											-170	-0.118094	-0.14214	-0.515718	0.00596911
																																											-165	-0.116333	-0.136846	-0.481242	0.00420948
																																											-160	-0.0961848	-0.13668	-0.440332	0.00433296
																																											-155	-0.0561018	-0.139342	-0.484684	0.0058061
																																											-150	-0.0485039	-0.142813	-0.540527	0.00583179
																																											-145	-0.101302	-0.131336	-0.483635	0.00392747
																																											-140	-0.160251	-0.10904	-0.376329	0.00280083
																																											-135	-0.172363	-0.0978088	-0.36653	0.00276828
																																											-130	-0.175368	-0.113218	-0.429442	0.00169504
																																											-125	-0.188945	-0.150226	-0.446333	0.00165281
																																											-120	-0.188881	-0.181851	-0.396835	0.0029823
																																											-115	-0.199936	-0.188617	-0.319262	0.00258967
																																											-110	-0.228552	-0.180896	-0.290093	-0.000945299
																																											-105	-0.261846	-0.171993	-0.343847	-0.00407628
																																											-100	-0.295403	-0.167154	-0.387605	-0.00403103
																																											-95	-0.347242	-0.17463	-0.392379	-0.00418646
																																											-90	-0.376747	-0.203349	-0.388728	-0.00616508
																																											-85	-0.34672	-0.228053	-0.358383	-0.00709907
																																											-80	-0.301309	-0.217035	-0.346698	-0.00511054
																																											-75	-0.291116	-0.176832	-0.434757	-0.00298408
																																											-70	-0.30144	-0.159065	-0.481993	-0.00264317
																																											-65	-0.321496	-0.17967	-0.349797	-0.00240836
																																											-60	-0.352483	-0.203194	-0.184778	-0.000190419
																																											-55	-0.382034	-0.211924	-0.165212	0.00210969
																																											-50	-0.349519	-0.227349	-0.26803	0.00240666
																																											-45	-0.278896	-0.259805	-0.334755	0.00332379
																																											-40	-0.266949	-0.279655	-0.297163	0.00471182
																																											-35	-0.330165	-0.277102	-0.22901	0.00356726
																																											-30	-0.396179	-0.260494	-0.216266	0.000225482
																																											-25	-0.414154	-0.243845	-0.181316	-0.00199873
																																											-20	-0.390568	-0.246939	-0.118109	-0.00175231
																																											-15	-0.347262	-0.274148	-0.145825	-0.00291324
																																											-10	-0.328528	-0.297995	-0.223816	-0.00539945
																																											-5	-0.350455	-0.282736	-0.270762	-0.0069316
																																											0	-0.387702	-0.246295	-0.269005	-0.00798261
																																											5	-0.406886	-0.226151	-0.222479	-0.00793158
																																											10	-0.408403	-0.228797	-0.165901	-0.00581861
																																											15	-0.395767	-0.239794	-0.145777	-0.000499831
																																											20	-0.360043	-0.257499	-0.203187	0.00494041
																																											25	-0.288217	-0.276475	-0.247586	0.00573673
																																											30	-0.176162	-0.282281	-0.226834	0.00118483
																																											35	-0.028465	-0.272111	-0.165966	-0.00142586
																																											40	0.183707	-0.261908	-0.164528	0.00121102
																																											45	0.526483	-0.275707	-0.221239	0.00529581
																																											50	0.990184	-0.311031	-0.196866	0.00616892
																																											55	1.46264	-0.339408	-0.0782757	0.00537426
																																											60	1.88726	-0.360518	-0.0890482	0.00623225
																																											65	2.33498	-0.400441	-0.264166	0.00683183
																																											70	2.84937	-0.448218	-0.346943	0.00575625
																																											75	3.38554	-0.47824	-0.245138	0.00609011
																																											80	3.87968	-0.504557	-0.147556	0.00706598
																																											85	4.3473	-0.548628	-0.225193	0.00538577
																																											90	4.8349	-0.607688	-0.342599	0.00251771
																																											95	5.41328	-0.669306	-0.291722	0.00285301
																																											100	6.07551	-0.731391	-0.0992325	0.00616706
																																											105	6.69488	-0.798992	0.00998347	0.00781159
																																											110	7.23551	-0.878127	-0.0342181	0.00648559
																																											115	7.77343	-0.947195	-0.126471	0.00608615
																																											120	8.33623	-0.994824	-0.191176	0.00680369
																																											125	8.92416	-1.03607	-0.270716	0.00548088
																																											130	9.51469	-1.08589	-0.294053	0.0021961
																																											135	10.0649	-1.13602	-0.230475	0.000766546
																																											140	10.6024	-1.17534	-0.165402	0.000676731
																																											145	11.1848	-1.20673	-0.151135	-0.00138598
																																											150	11.7666	-1.26164	-0.122025	-0.00532112
																																											155	12.315	-1.32563	-0.0347001	-0.00706284
																																											160	12.8297	-1.36609	0.05069	-0.00447842
																																											165	13.373	-1.39895	0.041371	-0.00278909
																																											170	13.9551	-1.44888	-0.141516	-0.0045648
																																											175	14.4915	-1.51025	-0.338257	-0.00646898
																																											180	14.9049	-1.56199	-0.324089	-0.00446885
																																											185	15.2889	-1.59487	-0.243104	-0.00198856
																																											190	15.7375	-1.62659	-0.283757	-0.00105914
																																											195	16.2155	-1.66685	-0.360973	-0.000560012
																																											200	16.6701	-1.69848	-0.334705	0.00147343
																																											205	17.1362	-1.71565	-0.245767	0.00292132
																																											210	17.645	-1.7398	-0.240854	0.00213271
																																											215	18.1407	-1.78384	-0.309648	0.000919649
																																											220	18.5556	-1.83216	-0.407445	0.00181325
																																											225	18.9334	-1.86314	-0.527653	0.00230613
																																											230	19.3576	-1.8738	-0.620543	-0.000487129
																																											235	19.809	-1.88866	-0.626858	-0.00270793
																																											240	20.2118	-1.92305	-0.580532	-0.00249723
																																											245	20.5776	-1.96431	-0.608867	-0.00117753
																																											250	20.9778	-2.00485	-0.735185	-0.000730853
																																											255	21.376	-2.03044	-0.846934	-0.00103332
																																											260	21.7367	-2.0558	-0.876891	0.000417837
																																											265	22.0667	-2.09364	-0.87704	0.00237961
																																											270	22.4101	-2.12931	-0.900236	0.00110456
																																											275	22.7906	-2.1636	-0.923702	0.000128659
																																											280	23.1575	-2.20261	-0.946881	0.000195687
																																											285	23.45	-2.234	-0.965784	-0.000644603
																																											290	23.6891	-2.26128	-1.04414	-0.00456179
																																											295	23.9669	-2.29525	-1.12448	-0.0088049
																																											300	24.3094	-2.32788	-1.1906	-0.00868415
																																											305	24.6585	-2.35978	-1.32394	-0.00685486
																																											310	24.9472	-2.39489	-1.46199	-0.00891709
																																											315	25.1707	-2.43055	-1.50487	-0.0115391
																																											320	25.3989	-2.45797	-1.51268	-0.010833
																																											325	25.6489	-2.47079	-1.52916	-0.00891581
																																											330	25.9238	-2.49103	-1.48115	-0.0100047
																																											335	26.2093	-2.53326	-1.38442	-0.0125475
																																											340	26.4104	-2.56999	-1.42612	-0.0125174
																																											345	26.5241	-2.58851	-1.68246	-0.0113981
																																											350	26.6835	-2.61957	-1.86473	-0.0119406
																																											355	26.9323	-2.67282	-1.76698	-0.012534
																																											360	27.1734	-2.71465	-1.6367	-0.0116246
																																											365	27.3727	-2.7478	-1.75669	-0.0112356
																																											370	27.5807	-2.77748	-1.99836	-0.013728
																																											375	27.8001	-2.80053	-2.05062	-0.0148537
																																											380	27.9399	-2.81728	-1.95808	-0.0126601
																																											385	27.991	-2.83666	-1.97123	-0.0109365
																																											390	28.0675	-2.87017	-2.09005	-0.0139535
																																											395	28.1975	-2.90738	-2.15548	-0.0178684
																																											400	28.3327	-2.9291	-2.17824	-0.0177409
																																											405	28.4865	-2.93842	-2.22106	-0.015812
																																											410	28.6724	-2.96393	-2.28445	-0.0153821
																																											415	28.8141	-3.01459	-2.3606	-0.0140766
																																											420	28.8326	-3.07032	-2.38758	-0.0106477
																																											425	28.8108	-3.11185	-2.35362	-0.00898131
																																											430	28.8632	-3.13528	-2.37641	-0.00909076
																																											435	28.9568	-3.14309	-2.4585	-0.00737796
																																											440	29.0124	-3.15618	-2.51141	-0.00315442
																																											445	29.0205	-3.1957	-2.53061	0.000131994
																																											450	29.0373	-3.25302	-2.53748	5.67225e-05
																																											455	29.1166	-3.29317	-2.54162	-0.00373274
																																											460	29.2501	-3.30091	-2.6237	-0.00612213
																																											465	29.3484	-3.2966	-2.76045	-0.00583573
																																											470	29.3554	-3.31182	-2.87022	-0.00576891
																																											475	29.3089	-3.35447	-2.87456	-0.00594597
																																											480	29.2658	-3.40567	-2.79404	-0.00531747
																																											485	29.2451	-3.45717	-2.75681	-0.00505113
																																											490	29.2816	-3.5115	-2.86626	-0.00551511
																																											495	29.3127	-3.55423	-3.00478	-0.00558512
																																											500	29.2808	-3.56689	-3.07538	-0.00389178
																																											505	29.2063	-3.5757	-3.11437	-0.00443776
																																											510	29.1084	-3.61395	-3.12403	-0.00818634
																																											515	29.0378	-3.6644	-3.06369	-0.0108412
																																											520	29.0122	-3.70271	-3.05678	-0.00874396
																																											525	28.9905	-3.72862	-3.18399	-0.00716566
																																											530	28.922	-3.74771	-3.23603	-0.0107214
																																											535	28.8387	-3.76146	-3.20153	-0.015129
																																											540	28.814	-3.76583	-3.24554	-0.0146472
																																											545	28.8269	-3.78612	-3.47285	-0.0120093
																																											550	28.8248	-3.84205	-3.70223	-0.0121217
																																											555	28.7708	-3.90143	-3.68237	-0.0144024
																																											560	28.634	-3.92969	-3.49725	-0.0157662
																																											565	28.4533	-3.93787	-3.41404	-0.0169822
																																											570	28.3507	-3.96291	-3.53597	-0.01841
																																											575	28.3265	-4.00851	-3.61439	-0.017769
																																											580	28.2922	-4.04737	-3.5129	-0.0154851
																																											585	28.1639	-4.06878	-3.44819	-0.016623
																																											590	27.9423	-4.09137	-3.53294	-0.0229034
																																											595	27.7339	-4.12562	-3.59096	-0.026778
																																											600	27.6491	-4.15801	-3.63701	-0.0225805
																																											605	27.6478	-4.17489	-3.7378	-0.0156443
																																											610	27.6194	-4.19302	-3.79571	-0.0133085
																																											615	27.4953	-4.22306	-3.80154	-0.0130815
																																											620	27.2956	-4.2641	-3.8671	-0.0112171
																																											625	27.095	-4.31216	-3.93889	-0.00971624
																																											630	26.9652	-4.36105	-3.82875	-0.011899
																																											635	26.8927	-4.3875	-3.62747	-0.0139634
																																											640	26.8044	-4.39444	-3.59721	-0.0137657
																																											645	26.697	-4.40841	-3.7273	-0.0136544
																																											650	26.6031	-4.45097	-3.81878	-0.0166529
																																											655	26.4973	-4.50293	-3.81159	-0.0198008
																																											660	26.3218	-4.5409	-3.77129	-0.0196848
																																											665	26.1083	-4.56183	-3.78218	-0.0173324
																																											670	25.9447	-4.56805	-3.83367	-0.0176554
																																											675	25.8825	-4.5776	-3.81845	-0.0180908
																																											680	25.8615	-4.60657	-3.75159	-0.0160707
																																											685	25.7732	-4.65412	-3.73817	-0.0133526
																																											690	25.6014	-4.69349	-3.77941	-0.0129586
																																											695	25.406	-4.70922	-3.8296	-0.0127866
																																											700	25.2854	-4.71741	-3.84185	-0.0108377
																																											705	25.2379	-4.73754	-3.83427	-0.0112243
																																											710	25.1713	-4.76645	-3.8047	-0.0155449
																																											715	25.0328	-4.79786	-3.74838	-0.0188932
																																											720	24.8609	-4.82909	-3.67115	-0.0184205
																																											725	24.7286	-4.86485	-3.63933	-0.0181605
																																											730	24.7012	-4.90418	-3.67332	-0.0228958
																																											735	24.6806	-4.93233	-3.66667	-0.0281639
																																											740	24.5377	-4.94784	-3.59818	-0.029087
																																											745	24.336	-4.96991	-3.5554	-0.0280262
																																											750	24.2056	-5.00236	-3.51059	-0.029575
																																											755	24.1248	-5.03016	-3.4441	-0.0313862
																																											760	24.0343	-5.04225	-3.41555	-0.029523
																																											765	23.9491	-5.045	-3.44005	-0.0257576
																																											770	23.8638	-5.05753	-3.39442	-0.0229531
																																											775	23.7237	-5.09265	-3.18075	-0.0204615
																																											780	23.5181	-5.14084	-2.97635	-0.0168299
																																											785	23.3591	-5.17594	-3.02321	-0.0146693
																																											790	23.3163	-5.19401	-3.20466	-0.0157534
																																											795	23.2894	-5.21147	-3.25021	-0.0180554
																																											800	23.1625	-5.22995	-3.09245	-0.0181712
																																											805	22.9715	-5.24988	-2.91516	-0.0169047
																																											810	22.8303	-5.28192	-2.83694	-0.0182802
																																											815	22.7928	-5.31816	-2.76486	-0.0210902
																																											820	22.7781	-5.34683	-2.66376	-0.021205
																																											825	22.6776	-5.37642	-2.65311	-0.0199195
																																											830	22.4795	-5.4137	-2.71169	-0.0217114
																																											835	22.2536	-5.43603	-2.59115	-0.0255423
																																											840	22.0593	-5.42964	-2.32912	-0.027031
																																											845	21.9547	-5.42489	-2.23148	-0.0248808
																																											850	21.9398	-5.44309	-2.32568	-0.0235168
																																											855	21.9069	-5.47532	-2.39157	-0.0242623
																																											860	21.783	-5.50627	-2.30332	-0.023495
																																											865	21.6301	-5.52768	-2.123	-0.021449
																																											870	21.5469	-5.54304	-1.97065	-0.0206423
																																											875	21.5349	-5.56524	-1.85834	-0.0220904
																																											880	21.4746	-5.58379	-1.81812	-0.0227837
																																											885	21.3024	-5.59266	-1.87328	-0.0257818
																																											890	21.1322	-5.61226	-1.89396	-0.0313372
																																											895	21.0522	-5.65242	-1.77099	-0.0359607
																																											900	21.0003	-5.68601	-1.61873	-0.0381531
																																											905	20.9021	-5.68837	-1.6015	-0.0414366
																																											910	20.7936	-5.68049	-1.68766	-0.0469898
																																											915	20.6913	-5.69474	-1.68953	-0.0500757
																																											920	20.5695	-5.72014	-1.61851	-0.0482404
																																											925	20.4237	-5.73147	-1.58159	-0.045456
																																											930	20.2928	-5.73239	-1.51715	-0.0454593
																																											935	20.2108	-5.74233	-1.33887	-0.0463834
																																											940	20.1344	-5.76349	-1.15705	-0.046006
																																											945	20.041	-5.79365	-1.08936	-0.0479487
																																											950	19.996	-5.81995	-1.08754	-0.0524473
																																											955	20.0006	-5.83906	-1.04345	-0.0569366
																																											960	19.9463	-5.86457	-0.997402	-0.0595074
																																											965	19.7835	-5.8949	-1.02609	-0.0602475
																																											970	19.5869	-5.91857	-1.02782	-0.0630122
																																											975	19.4364	-5.92967	-0.891755	-0.067446
																																											980	19.3572	-5.93202	-0.741416	-0.0702049
																																											985	19.3261	-5.93731	-0.684426	-0.0718167
																																											990	19.2803	-5.95817	-0.653002	-0.0741487
																																											995	19.178	-5.97728	-0.523609	-0.0743544
																																											1000	19.0455	-5.97014	-0.361151	-0.0712828
																																											1005	18.9309	-5.96092	-0.295302	-0.0689481
																																											1010	18.8292	-5.96228	-0.317522	-0.0688733
																																											1015	18.6997	-5.95965	-0.3136	-0.0679372
																																											1020	18.6011	-5.95386	-0.269389	-0.0646199
																																											1025	18.5636	-5.96606	-0.294166	-0.0628854
																																											1030	18.539	-6.00235	-0.364089	-0.065369
																																											1035	18.489	-6.04018	-0.306538	-0.0685924
																																											1040	18.3984	-6.04692	-0.111809	-0.0692341
																																											1045	18.2419	-6.03268	-0.0179878	-0.0720205
																																											1050	18.0722	-6.03246	-0.031998	-0.0791499
																																											1055	17.971	-6.06007	0.0582529	-0.0852747
																																											1060	17.9189	-6.08569	0.248589	-0.0869697
																																											1065	17.8508	-6.08461	0.365813	-0.0871966
																																											1070	17.7395	-6.07309	0.394414	-0.0905237
																																											1075	17.6452	-6.07705	0.420279	-0.0939331
																																											1080	17.5829	-6.07777	0.451457	-0.0927393
																																											1085	17.4921	-6.06203	0.455093	-0.0895058
																																											1090	17.4225	-6.05591	0.459467	-0.0890598
																																											1095	17.4158	-6.07145	0.490893	-0.0911981
																																											1100	17.3543	-6.09175	0.509232	-0.0917756
																																											1105	17.2061	-6.10829	0.598716	-0.090374
																																											1110	17.059	-6.11885	0.804358	-0.0885217
																																											1115	16.9826	-6.1279	0.925672	-0.0873094
																																											1120	16.9149	-6.13897	0.845063	-0.0871293
																																											1125	16.7851	-6.1468	0.704161	-0.090578
																																											1130	16.6464	-6.14488	0.67769	-0.0983682
																																											1135	16.6173	-6.12893	0.841081	-0.104949
																																											1140	16.6734	-6.10525	1.02516	-0.106503
																																											1145	16.6703	-6.09819	1.04758	-0.10801
																																											1150	16.5727	-6.12512	1.01929	-0.113218
																																											1155	16.4583	-6.15594	1.06783	-0.116988
																																											1160	16.3767	-6.16188	1.20995	-0.116843
																																											1165	16.3051	-6.14967	1.34161	-0.115541
																																											1170	16.2225	-6.14505	1.44885	-0.116605
																																											1175	16.117	-6.14497	1.57876	-0.118541
																																											1180	15.9775	-6.13727	1.62814	-0.117226
																																											1185	15.8883	-6.12564	1.51211	-0.115189
																																											1190	15.874	-6.12228	1.42785	-0.116666
																																											1195	15.8158	-6.12168	1.4988	-0.118735
																																											1200	15.6805	-6.11846	1.54924	-0.117214
																																											1205	15.5785	-6.1184	1.42967	-0.115073
																																											1210	15.5606	-6.12342	1.32934	-0.116836
																																											1215	15.5573	-6.12483	1.53044	-0.121197
																																											1220	15.4871	-6.1269	1.87318	-0.125221
																																											1225	15.3731	-6.12232	1.94188	-0.128023
																																											1230	15.2878	-6.10933	1.80163	-0.131193
																																											1235	15.2378	-6.1034	1.80728	-0.132953
																																											1240	15.1826	-6.10198	1.92848	-0.132064
																																											1245	15.1088	-6.10005	1.96902	-0.131437
																																											1250	15.0323	-6.1058	1.91654	-0.132532
																																											1255	15.0059	-6.11934	1.89587	-0.133377
																																											1260	14.9997	-6.11835	1.87861	-0.133264
																																											1265	14.9363	-6.10403	1.82074	-0.133599
																																											1270	14.7889	-6.09127	1.80512	-0.13577
																																											1275	14.6603	-6.08149	1.90496	-0.137752
																																											1280	14.6455	-6.07623	1.99526	-0.137958
																																											1285	14.6682	-6.08063	1.9954	-0.138334
																																											1290	14.6615	-6.09335	1.9416	-0.139532
																																											1295	14.6035	-6.0934	1.93943	-0.139122
																																											1300	14.5035	-6.07282	1.98996	-0.137405
																																											1305	14.3925	-6.06528	2.06405	-0.137865
																																											1310	14.3075	-6.07549	2.14043	-0.141256
																																											1315	14.2769	-6.07426	2.1861	-0.143015
																																											1320	14.2301	-6.05624	2.14221	-0.140958
																																											1325	14.1419	-6.04838	2.04007	-0.140153
																																											1330	14.0677	-6.04484	2.04183	-0.142549
																																											1335	14.0237	-6.03715	2.18567	-0.144786
																																											1340	13.9703	-6.03019	2.31148	-0.144537
																																											1345	13.9015	-6.02233	2.28232	-0.146067
																																											1350	13.8476	-6.01588	2.20484	-0.152373
																																											1355	13.8125	-6.01664	2.26767	-0.157441
																																											1360	13.7685	-6.01498	2.40027	-0.15631
																																											1365	13.715	-5.99928	2.4009	-0.153179
																																											1370	13.703	-5.97191	2.31885	-0.153144
																																											1375	13.7239	-5.95193	2.3336	-0.153941
																																											1380	13.7126	-5.95124	2.39821	-0.152218
																																											1385	13.6312	-5.9582	2.37736	-0.151609
																																											1390	13.5256	-5.95695	2.30668	-0.154488
																																											1395	13.4851	-5.94963	2.29752	-0.159003
																																											1400	13.5023	-5.93601	2.35825	-0.1621
																																											1405	13.5062	-5.91779	2.35677	-0.165237
																																											1410	13.49	-5.8901	2.29543	-0.168624
																																											1415	13.4698	-5.8603	2.36601	-0.170642
																																											1420	13.4155	-5.83786	2.51304	-0.169967
																																											1425	13.3034	-5.82905	2.55247	-0.168802
																																											1430	13.1924	-5.84301	2.51267	-0.169948
																																											1435	13.1481	-5.85782	2.52377	-0.171915
																																											1440	13.148	-5.85763	2.62012	-0.173322
																																											1445	13.1137	-5.84601	2.6584	-0.175927
																																											1450	13.0696	-5.84007	2.58346	-0.179471
																																											1455	13.0491	-5.84733	2.56688	-0.179657
																																											1460	13.016	-5.84874	2.61363	-0.175319
																																											1465	12.9667	-5.82882	2.59765	-0.170412
																																											1470	12.9127	-5.7947	2.58742	-0.169615
																																											1475	12.8717	-5.75953	2.67376	-0.170542
																																											1480	12.8324	-5.73512	2.7884	-0.169533
																																											1485	12.776	-5.73299	2.80149	-0.169824
																																											1490	12.7239	-5.74614	2.74679	-0.173565
																																											1495	12.6753	-5.74567	2.73105	-0.176544
																																											1500	12.6029	-5.71704	2.72445	-0.173886
																																											1505	12.4923	-5.69159	2.74015	-0.169671
																																											1510	12.4035	-5.69414	2.88336	-0.169306
																																											1515	12.3936	-5.7088	3.04781	-0.172278
																																											1520	12.436	-5.7026	3.05198	-0.175182
																																											1525	12.4389	-5.6728	2.93761	-0.178044
																																											1530	12.3652	-5.64256	2.88332	-0.182864
																																											1535	12.3106	-5.62818	2.90846	-0.186505
																																											1540	12.2923	-5.61507	2.91525	-0.184377
																																											1545	12.2428	-5.59988	2.89801	-0.178454
																																											1550	12.164	-5.60629	2.97355	-0.175027
																																											1555	12.1096	-5.61886	3.1308	-0.175888
																																											1560	12.0765	-5.6119	3.26023	-0.177162
																																											1565	12.051	-5.59941	3.27201	-0.176991
																																											1570	12.0322	-5.5969	3.1407	-0.177671
																																											1575	12.0009	-5.60124	3.03857	-0.17678
																																											1580	11.9559	-5.59928	3.05513	-0.173737
																																											1585	11.9099	-5.58187	3.14419	-0.171059
																																											1590	11.8532	-5.56354	3.19903	-0.171525
																																											1595	11.7851	-5.5585	3.16583	-0.172406
																																											1600	11.7556	-5.56766	3.07748	-0.169236
																																											1605	11.7815	-5.56497	3.01514	-0.164531
																																											1610	11.789	-5.55378	3.02627	-0.164069
																																											1615	11.7189	-5.55857	3.15511	-0.166513
																																											1620	11.6199	-5.56784	3.27958	-0.16638
																																											1625	11.5757	-5.55621	3.21504	-0.164204
																																											1630	11.5877	-5.5395	3.12922	-0.16479
																																											1635	11.5889	-5.53954	3.22405	-0.167011
																																											1640	11.5492	-5.54393	3.34233	-0.16545
																																											1645	11.5062	-5.54268	3.29194	-0.160189
																																											1650	11.4407	-5.54197	3.14467	-0.156736
																																											1655	11.3515	-5.53535	3.0874	-0.155772
																																											1660	11.3259	-5.51345	3.15425	-0.154682
																																											1665	11.3651	-5.49483	3.209	-0.154475
																																											1670	11.3561	-5.49297	3.25796	-0.155699
																																											1675	11.2066	-5.48578	3.33504	-0.155067
																																											1680	10.9965	-5.46013	3.37923	-0.150738
																																											1685	10.9272	-5.44592	3.35357	-0.148047
																																											1690	11.0271	-5.45186	3.29297	-0.149263
																																											1695	11.0917	-5.45693	3.2559	-0.15041
																																											1700	11.034	-5.45361	3.32499	-0.148832
																																											1705	10.9571	-5.45813	3.44082	-0.145638
																																											1710	10.9232	-5.47643	3.52137	-0.14344
																																											1715	10.9185	-5.47971	3.55186	-0.141856
																																											1720	10.9408	-5.45214	3.53461	-0.140189
																																											1725	10.9469	-5.41791	3.47134	-0.140649
																																											1730	10.876	-5.41704	3.43973	-0.143479
																																											1735	10.7703	-5.44275	3.49753	-0.145582
																																											1740	10.7155	-5.44887	3.56897	-0.144668
																																											1745	10.6937	-5.42593	3.62824	-0.143051
																																											1750	10.6612	-5.40816	3.62666	-0.144046
																																											1755	10.5798	-5.39836	3.50894	-0.145209
																																											1760	10.4639	-5.38327	3.38836	-0.144109
																																											1765	10.4317	-5.37217	3.36603	-0.143349
																																											1770	10.4937	-5.37532	3.47829	-0.14515
																																											1775	10.5022	-5.38709	3.65783	-0.148109
																																											1780	10.4133	-5.39418	3.81842	-0.147673
																																											1785	10.3313	-5.38738	3.93966	-0.145716
																																											1790	10.3199	-5.36625	3.98015	-0.144954
																																											1795	10.334	-5.34507	3.95642	-0.144036
																																											1800	10.3365	-5.35002	3.88517	-0.142735
																																											1805	10.3315	-5.37879	3.76426	-0.141342
																																											1810	10.3138	-5.39907	3.68397	-0.142155
																																											1815	10.2803	-5.39675	3.70618	-0.144266
																																											1820	10.2342	-5.38009	3.75868	-0.143524
																																											1825	10.1718	-5.36156	3.713	-0.140439
																																											1830	10.1166	-5.34602	3.6136	-0.140787
																																											1835	10.0898	-5.34298	3.62042	-0.143573
																																											1840	10.0719	-5.3481	3.75373	-0.144694
																																											1845	10.0309	-5.34864	3.89946	-0.143806
																																											1850	9.98406	-5.33776	3.93741	-0.143934
																																											1855	9.96217	-5.31745	3.87427	-0.143982
																																											1860	9.94236	-5.29422	3.81942	-0.142641
																																											1865	9.91701	-5.27546	3.84709	-0.141901
																																											1870	9.87395	-5.26387	3.90928	-0.143192
																																											1875	9.83816	-5.26296	3.92755	-0.143116
																																											1880	9.85627	-5.27543	3.88973	-0.140867
																																											1885	9.86699	-5.29061	3.89984	-0.140575
																																											1890	9.81139	-5.28713	4.02447	-0.143512
																																											1895	9.72563	-5.25866	4.16993	-0.146067
																																											1900	9.66623	-5.22718	4.20335	-0.145159
																																											1905	9.6533	-5.2161	4.05188	-0.143647
																																											1910	9.66715	-5.2178	3.85639	-0.144322
																																											1915	9.66256	-5.21082	3.76984	-0.145478
																																											1920	9.65534	-5.19752	3.8166	-0.144908
																																											1925	9.65387	-5.19102	3.90044	-0.14473
																																											1930	9.62318	-5.18683	3.98368	-0.146587
																																											1935	9.53863	-5.15806	4.13105	-0.147995
																																											1940	9.445	-5.10772	4.28332	-0.147263
																																											1945	9.43471	-5.07192	4.27109	-0.146028
																																											1950	9.48452	-5.06954	4.10313	-0.14778
																																											1955	9.48502	-5.09145	3.95361	-0.149479
																																											1960	9.42011	-5.11979	3.94952	-0.148763
																																											1965	9.37687	-5.12797	3.99428	-0.148913
																																											1970	9.39897	-5.10189	3.9669	-0.151707
																																											1975	9.37644	-5.07363	3.90896	-0.152611
																																											1980	9.24022	-5.07355	3.90747	-0.148647
																																											1985	9.11434	-5.0831	3.94637	-0.144276
																																											1990	9.09772	-5.07034	3.97541	-0.144671
																																											1995	9.13305	-5.03101	3.9871	-0.146049
																																											2000	9.13923	-5.00084	3.97	-0.144378
																																											2005	9.10541	-5.00331	3.917	-0.143854
																																											2010	9.03571	-5.01871	3.95615	-0.145589
																																											2015	8.9654	-5.02354	4.106	-0.145981
																																											2020	8.94498	-5.01368	4.16821	-0.142651
																																											2025	8.96279	-4.9962	4.039	-0.139159
																																											2030	8.98026	-4.98095	3.89948	-0.137755
																																											2035	8.97727	-4.9791	3.93374	-0.137594
																																											2040	8.98186	-4.98091	4.04648	-0.136653
																																											2045	8.97807	-4.97497	4.02495	-0.135626
																																											2050	8.9224	-4.96221	3.94	-0.134967
																																											2055	8.82688	-4.96105	3.99795	-0.134014
																																											2060	8.74297	-4.9687	4.14475	-0.130643
																																											2065	8.6939	-4.97726	4.14269	-0.127795
																																											2070	8.68599	-4.9803	4.02018	-0.128798
																																											2075	8.70423	-4.96805	3.96692	-0.130327
																																											2080	8.70724	-4.93995	3.9675	-0.128458
																																											2085	8.6754	-4.91702	3.9855	-0.123345
																																											2090	8.63822	-4.91384	4.04147	-0.120645
																																											2095	8.63688	-4.93322	4.11183	-0.120928
																																											2100	8.65705	-4.95525	4.14784	-0.122109
																																											2105	8.64524	-4.95306	4.10489	-0.123974
																																											2110	8.57766	-4.93836	4.04399	-0.125364
																																											2115	8.48623	-4.91825	4.07743	-0.125452
																																											2120	8.4094	-4.89927	4.14954	-0.123703
																																											2125	8.3794	-4.89946	4.12636	-0.122437
																																											2130	8.4236	-4.91236	4.07174	-0.123664
																																											2135	8.48518	-4.91998	4.15831	-0.124304
																																											2140	8.4697	-4.9083	4.27735	-0.121185
																																											2145	8.41685	-4.88163	4.24974	-0.117195
																																											2150	8.41958	-4.86436	4.13923	-0.116081
																																											2155	8.4285	-4.85908	4.15345	-0.118022
																																											2160	8.36375	-4.85445	4.25856	-0.118039
																																											2165	8.24049	-4.85492	4.27759	-0.116611
																																											2170	8.15061	-4.84998	4.22274	-0.116679
																																											2175	8.14423	-4.81803	4.24202	-0.117673
																																											2180	8.1932	-4.78175	4.28852	-0.116952
																																											2185	8.27161	-4.77412	4.26579	-0.115308
																																											2190	8.33301	-4.79099	4.23517	-0.116543
																																											2195	8.31844	-4.79638	4.24472	-0.118482
																																											2200	8.24238	-4.78068	4.23211	-0.11746
																																											2205	8.16833	-4.75643	4.17709	-0.115542
																																											2210	8.09339	-4.75088	4.16559	-0.116859
																																											2215	8.0279	-4.76036	4.24777	-0.119522
																																											2220	8.04914	-4.7595	4.29315	-0.119272
																																											2225	8.13788	-4.74828	4.20539	-0.116279
																																											2230	8.19509	-4.73449	4.1566	-0.114453
																																											2235	8.15607	-4.72606	4.29881	-0.113437
																																											2240	8.06765	-4.71942	4.42491	-0.110375
																																											2245	7.99084	-4.70866	4.41839	-0.107422
																																											2250	7.95773	-4.69921	4.36306	-0.10642
																																											2255	7.96095	-4.69361	4.29838	-0.104571
																																											2260	7.96503	-4.68049	4.16823	-0.100114
																																											2265	7.96319	-4.66229	3.98717	-0.0973582
																																											2270	7.97772	-4.66239	3.9446	-0.100196
																																											2275	7.97855	-4.67029	4.20973	-0.102421
																																											2280	7.93696	-4.65619	4.5452	-0.0999905
																																											2285	7.86845	-4.6303	4.64645	-0.0979825
																																											2290	7.81129	-4.62311	4.56592	-0.100397
																																											2295	7.79227	-4.63184	4.44298	-0.103995
																																											2300	7.79619	-4.62594	4.31661	-0.103304
																																											2305	7.80365	-4.60262	4.21783	-0.100923
																																											2310	7.8247	-4.57682	4.22829	-0.101241
																																											2315	7.84416	-4.55284	4.3311	-0.102237
																																											2320	7.85305	-4.52692	4.4128	-0.0992063
																																											2325	7.84138	-4.51346	4.46148	-0.0961532
																																											2330	7.81781	-4.5216	4.5079	-0.0968269
																																											2335	7.77856	-4.51904	4.51336	-0.0981653
																																											2340	7.71996	-4.49266	4.42314	-0.0959751
																																											2345	7.67248	-4.47347	4.29669	-0.0929737
																																											2350	7.66618	-4.47683	4.24714	-0.0923287
																																											2355	7.6582	-4.48827	4.33442	-0.0920315
																																											2360	7.6075	-4.47796	4.42684	-0.0900344
																																											2365	7.56542	-4.44204	4.41003	-0.0886812
																																											2370	7.58844	-4.41588	4.37118	-0.0885882
																																											2375	7.63902	-4.42025	4.42772	-0.0891577
																																											2380	7.62386	-4.4328	4.55547	-0.0873332
																																											2385	7.54422	-4.42369	4.59906	-0.085219
																																											2390	7.48071	-4.3917	4.52571	-0.0846896
																																											2395	7.46058	-4.36341	4.43829	-0.083619
																																											2400	7.45086	-4.36436	4.4054	-0.0810236
																																											2405	7.43691	-4.37731	4.38308	-0.079376
																																											2410	7.4575	-4.37492	4.32047	-0.0795283
																																											2415	7.44674	-4.34805	4.3636	-0.0777359
																																											2420	7.3351	-4.30563	4.59855	-0.0724309
																																											2425	7.21553	-4.27577	4.81164	-0.0686182
																																											2430	7.21599	-4.28552	4.80384	-0.0701137
																																											2435	7.29457	-4.31894	4.66269	-0.0723714
																																											2440	7.32435	-4.32753	4.60786	-0.0715645
																																											2445	7.28119	-4.29992	4.63769	-0.0706
																																											2450	7.22212	-4.26397	4.66765	-0.0734049
																																											2455	7.19777	-4.24555	4.62103	-0.0777491
																																											2460	7.18502	-4.2443	4.60159	-0.0783848
																																											2465	7.13506	-4.24193	4.69731	-0.0772156
																																											2470	7.09194	-4.22511	4.83478	-0.0759821
																																											2475	7.11208	-4.20186	4.85398	-0.0735937
																																											2480	7.17412	-4.18693	4.77876	-0.0700559
																																											2485	7.22101	-4.17808	4.71548	-0.0686855
																																											2490	7.19116	-4.16652	4.65402	-0.0717717
																																											2495	7.12039	-4.15588	4.58939	-0.0737455
																																											2500	7.06059	-4.14419	4.54662	-0.0693369
																																											2505	7.00013	-4.12774	4.567	-0.0642139
																																											2510	6.92603	-4.10688	4.69531	-0.0651657
																																											2515	6.91382	-4.09278	4.83741	-0.0692693
																																											2520	6.99004	-4.08965	4.82746	-0.0698523
																																											2525	7.03872	-4.09111	4.68882	-0.0666864
																																											2530	6.98065	-4.08498	4.61418	-0.0652183
																																											2535	6.87879	-4.06364	4.66928	-0.0655441
																																											2540	6.81799	-4.0367	4.72763	-0.0638885
																																											2545	6.80812	-4.0222	4.66775	-0.0609827
																																											2550	6.81377	-4.02927	4.59532	-0.0591298
																																											2555	6.80692	-4.03107	4.59562	-0.0571418
																																											2560	6.78828	-4.01017	4.6365	-0.0538233
																																											2565	6.76133	-3.9797	4.68541	-0.0525311
																																											2570	6.73908	-3.95498	4.78934	-0.0568758
																																											2575	6.72971	-3.93603	4.91308	-0.0630581
																																											2580	6.71667	-3.92797	4.93474	-0.0656611
																																											2585	6.67961	-3.93104	4.82034	-0.0667684
																																											2590	6.61483	-3.92941	4.73461	-0.0696183
																																											2595	6.56467	-3.91621	4.81288	-0.0723493
																																											2600	6.541	-3.90376	4.93451	-0.0711522
																																											2605	6.52568	-3.89761	4.9189	-0.0689872
																																											2610	6.51132	-3.90047	4.81222	-0.0690195
																																											2615	6.49556	-3.90452	4.78925	-0.068589
																																											2620	6.48578	-3.89606	4.85034	-0.064696
																																											2625	6.49746	-3.87987	4.90121	-0.0608858
																																											2630	6.52035	-3.86781	4.94304	-0.060144
																																											2635	6.48423	-3.85635	4.91108	-0.0585595
																																											2640	6.37836	-3.82834	4.79363	-0.0527624
																																											2645	6.30949	-3.7967	4.67387	-0.0457001
																																											2650	6.34447	-3.78046	4.66508	-0.0431116
																																											2655	6.40982	-3.76987	4.72786	-0.0438671
																																											2660	6.43108	-3.75652	4.75423	-0.0445153
																																											2665	6.38884	-3.74955	4.7537	-0.0440728
																																											2670	6.32491	-3.74947	4.79125	-0.0456895
																																											2675	6.26376	-3.7511	4.85548	-0.0488579
																																											2680	6.21076	-3.75264	4.85615	-0.0525292
																																											2685	6.17617	-3.75566	4.76298	-0.0551348
																																											2690	6.17693	-3.75395	4.70485	-0.0573619
																																											2695	6.17745	-3.73296	4.73948	-0.0582295
																																											2700	6.13647	-3.70187	4.81227	-0.0561949
																																											2705	6.0665	-3.69385	4.82093	-0.0523764
																																											2710	6.02844	-3.71691	4.75081	-0.0487017
																																											2715	6.01719	-3.73413	4.6744	-0.0440387
																																											2720	6.00216	-3.71113	4.63924	-0.0386539
																																											2725	5.99545	-3.66223	4.67589	-0.035421
																																											2730	6.00122	-3.61741	4.69055	-0.0341958
																																											2735	6.00927	-3.59583	4.64616	-0.0312562
																																											2740	5.96656	-3.59611	4.6408	-0.0260748
																																											2745	5.85648	-3.60179	4.69944	-0.0237044
																																											2750	5.74412	-3.60823	4.71626	-0.0277773
																																											2755	5.70983	-3.61587	4.62159	-0.031845
																																											2760	5.7561	-3.61977	4.48156	-0.0293652
																																											2765	5.82196	-3.61771	4.4559	-0.0246341
																																											2770	5.8378	-3.61066	4.53555	-0.0248558
																																											2775	5.80138	-3.60683	4.61651	-0.027311
																																											2780	5.75656	-3.6137	4.6425	-0.0284035
																																											2785	5.7192	-3.62303	4.6657	-0.0278244
																																											2790	5.66557	-3.62401	4.66408	-0.0285754
																																											2795	5.59596	-3.61037	4.64965	-0.0285359
																																											2800	5.55497	-3.59453	4.64332	-0.0247646
																																											2805	5.55861	-3.58524	4.67122	-0.0195857
																																											2810	5.59737	-3.58301	4.72459	-0.017609
																																											2815	5.64521	-3.5855	4.71173	-0.0172586
																																											2820	5.63552	-3.59271	4.59496	-0.0168814
																																											2825	5.58633	-3.60009	4.4637	-0.0176093
																																											2830	5.56036	-3.59901	4.42321	-0.0204857
																																											2835	5.53285	-3.5877	4.47023	-0.0220889
																																											2840	5.47092	-3.56075	4.49148	-0.02152
																																											2845	5.40034	-3.53462	4.42129	-0.0215172
																																											2850	5.36895	-3.5315	4.30454	-0.0230976
																																											2855	5.36071	-3.53926	4.2491	-0.0237358
																																											2860	5.36253	-3.53056	4.28781	-0.0208753
																																											2865	5.40066	-3.51215	4.36784	-0.017979
																																											2870	5.45653	-3.49172	4.404	-0.0193874
																																											2875	5.43614	-3.47601	4.34436	-0.0216088
																																											2880	5.34009	-3.46759	4.24046	-0.0209366
																																											2885	5.26154	-3.46549	4.24548	-0.0164969
																																											2890	5.22721	-3.47087	4.36511	-0.0117269
																																											2895	5.19811	-3.46616	4.44133	-0.0080775
																																											2900	5.18746	-3.45458	4.35929	-0.00575436
																																											2905	5.19044	-3.45556	4.20514	-0.00585494
																																											2910	5.17279	-3.46682	4.15811	-0.00857623
																																											2915	5.14021	-3.46392	4.22995	-0.0102052
																																											2920	5.12092	-3.43522	4.25198	-0.00945486
																																											2925	5.12031	-3.40373	4.1368	-0.00934306
																																											2930	5.13009	-3.39096	3.99263	-0.0102568
																																											2935	5.15044	-3.38435	4.01244	-0.0098654
																																											2940	5.16142	-3.36707	4.11256	-0.00663971
																																											2945	5.13354	-3.34662	4.10335	-0.00348089
																																											2950	5.07088	-3.32593	4.0055	-0.00212321
																																											2955	5.00172	-3.30933	3.99247	-0.000380368
																																											2960	4.97893	-3.30294	4.06887	0.00320057
																																											2965	4.98808	-3.30491	4.08477	0.00537146
																																											2970	5.0096	-3.3092	4.01546	0.00470315
																																											2975	5.01162	-3.30629	4.04814	0.00510427
																																											2980	4.942	-3.29467	4.11996	0.00868365
																																											2985	4.84524	-3.29089	4.0068	0.0110835
																																											2990	4.82687	-3.29663	3.8328	0.00808882
																																											2995	4.85476	-3.29573	3.86302	0.00528628
[truncated: 9 more columns]

## Sheet: Figure 3
	Figure 3c															Figure 3d														Figure 3e																			Figure 3f
	Hit rate															Discriminability														Firing rate for Go stimulus (spike/s)																			Firing rate for Go stimulus (normalized)
	Session # Mouse #	1	2	3	4	5	6	7	8	9	10	11				Session # Mouse #	1	2	3	4	5	6	7	8	9	10	11			Time after stimulus onset (ms) Trial #	-200	-150	-100	-50	0	50	100	150	200	250	300	350	400	450	500				Time after stimulus onset (ms) cell #
	1	0.954545	0.979381	0.982301	0.99	0.99	0.99	0.99	0.975962	0.99	0.99	0.99				1	0.0928407	0.416157	-0.264794	0.229827	0.594683	0.895739	0.166303	1.20839	1.96226	2.21678	2.13895			1	0	0	0	0	0	0	100	0	0	80	100	60	40	80	40				1
	2	0.99	0.99	0.988889	0.99	0.988701	0.966292	0.981308	0.99	0.985646	0.947917	0.983784				2	0.46827	-0.0252775	0.158503	0.313377	1.12295	1.0345	0.866379	0.809922	1.67135	0.946409	1.29357			2	0	0	0	20	0	0	40	100	140	100	40	60	100	60	40				2
	3	0.99	0.99	0.99	0.99	0.99	0.99	0.987421	0.982558	0.96319	0.972527	0.99				3	1.00659	-0.0252775	0.911601	1.13149	1.63254	2.3555	2.46294	2.27262	2.06142	2.6157	2.79833			3	60	0	0	40	0	40	140	120	80	60	60	40	0	0	0				3
	4	0.96129	0.868293	0.934343	0.975	0.99	0.981707	0.99	0.99	0.99	0.980769	0.99				4	0.772455	0.731725	1.17361	1.02964	1.50831	1.78965	2.67777	1.94896	2.15399	1.76873	2.32635			4	0	0	20	20	0	40	80	160	140	100	40	100	60	60	40				4
	5	0.99	0.99	0.99	0.984043	0.99	0.99	0.99	0.99	0.99	0.99	0.99				5	0.825262	0.820987	0.825262	1.65008	2.48635	2.16799	2.57251	1.9758	2.30383	2.34808	2.06139			5	0	0	0	0	20	0	60	20	140	20	100	60	100	40	40				5
	6	0.983607	0.99	0.99	0.99	0.977273	0.961957	0.98324	0.99	0.99	0.985915	0.958824				6	0.751689	0.774463	0.870572	1.00517	0.846637	1.00092	1.47313	1.67092	1.62369	1.67861	1.3598			6	0	20	0	0	0	20	140	160	80	80	60	20	20	40	40				6
	7	0.99	0.99	0.99	0.985507	0.99	0.99	0.99	0.99	0.982456	0.974576	0.99				7	1.04957	1.0699	1.92501	2.22608	3.27375	3.10158	3.17228	3.00084	2.97841	2.73008	3.63077			7	20	0	0	0	0	0	80	120	80	0	20	40	40	0	40				7
	8	0.971154	0.98	0.943262	0.984496	0.99	0.99	0.99	0.980392	0.985437	0.99	0.99				8	0.00423517	0.498975	1.11268	0.730896	1.14659	1.21934	1.47327	1.54876	1.99296	2.32635	2.04582			8	20	0	0	0	20	20	160	140	100	120	100	80	40	40	60				8
	9	0.99	0.99	0.968	0.957317	0.984293	0.975124	0.940541	0.984456	0.979592	0.99	0.980892				9	1.1548	1.1167	0.672419	0.834626	1.56147	1.7421	1.43774	1.99288	1.75201	2.07584	1.88098			9	20	0	0	0	40	0	100	160	100	60	80	40	40	80	0				9
	10	0.982906	0.99	0.99	0.979167	0.99	0.985	0.99	0.99	0.989899	0.99	0.99				10	1.06651	1.19757	1.51475	1.57728	1.72859	2.04443	2.22344	2.62066	2.34764	2.5146	2.2064			10	0	0	0	0	0	20	60	0	120	20	80	40	40	80	60				10
	11	0.972727	0.99	0.977444	0.99	0.99	0.99	0.99	0.99	0.99	0.99	0.99				11	0.397534	0.825262	0.713368	1.01718	1.07933	1.0712	1.39658	1.44256	1.05857	1.38093	1.51036			11	20	0	0	0	0	20	100	180	140	100	20	160	0	40	80				11
	12	0.984848	0.99	0.99	0.99	0.99	0.983051	0.99	0.987654	0.99	0.987654	0.987179				12	0.871595	0.669553	1.19537	1.64708	1.73336	2.16354	2.17933	2.11511	1.97408	2.05944	1.93181			12	0	0	0	0	0	20	80	160	100	40	40	60	80	60	80				12
	13	0.99	0.99	0.988506	0.99	0.99	0.99	0.962264	0.955307	0.96875	0.99	0.932836				13	-0.0455055	0.614673	0.790086	1.31439	1.55112	1.76564	1.84029	1.93764	2.0682	2.53289	1.62857			13	0	0	20	20	0	0	100	200	120	200	80	20	40	120	80				13
																														14	0	0	0	20	0	0	100	120	60	40	60	80	60	120	40				14
																														15	0	0	0	20	0	0	60	140	40	120	40	60	0	60	40				15
	CR rate																													16	0	0	0	0	0	0	120	100	20	40	20	40	40	100	40				16
	Session # Mouse #	1	2	3	4	5	6	7	8	9	10	11																		17	0	0	0	0	0	20	40	100	40	40	60	40	80	100	60				17
	1	0.0550459	0.0520833	0.00892857	0.018018	0.0416667	0.0762712	0.0153846	0.221154	0.357895	0.456376	0.425676																		18	0	20	0	0	0	0	140	120	120	60	40	40	40	40	40				18
	2	0.0315789	0.00934579	0.0166667	0.0220588	0.123596	0.213483	0.11215	0.0647059	0.302885	0.248705	0.198925																		19	0	0	0	0	20	20	80	120	140	40	40	100	60	40	40				19
	3	0.0934579	0.00934579	0.0785714	0.116071	0.243902	0.511628	0.588608	0.564706	0.607362	0.756906	0.681529																		20	0	0	0	0	0	0	20	100	80	0	60	80	60	60	20				20
	4	0.160256	0.349515	0.368687	0.176101	0.206667	0.381818	0.637363	0.352941	0.431579	0.381643	0.5																		21	0	0	0	0	0	0	40	0	80	60	60	60	40	60	60				21
	5	0.0666667	0.0661157	0.0666667	0.31016	0.563559	0.437086	0.597222	0.362963	0.491018	0.508671	0.395522																		22	0	0	0	0	0	0	80	80	60	0	40	20	60	60	20				22
	6	0.0833333	0.0603448	0.0727273	0.0932203	0.124294	0.21978	0.256983	0.256098	0.241135	0.302817	0.352941																		23	0	0	0	0	0	0	60	60	60	60	40	40	60	60	80				23
	7	0.10084	0.104478	0.344086	0.516908	0.828283	0.780899	0.801205	0.75	0.80814	0.781513	0.903955																		24	0	0	0	20	0	0	60	0	20	40	20	40	60	40	40				24
	8	0.0291262	0.06	0.319149	0.0769231	0.119048	0.134146	0.196809	0.303922	0.425121	0.5	0.389535																		25	0	0	0	0	0	0	80	100	80	60	40	100	0	40	80				25
	9	0.12069	0.113208	0.119048	0.187879	0.277487	0.412935	0.451613	0.435233	0.384615	0.401099	0.424051																		26	0	0	0	0	0	20	80	20	80	140	60	60	80	60	60				26
	10	0.146552	0.129496	0.208511	0.322917	0.275	0.45	0.459016	0.615741	0.51	0.574661	0.452261																		27	0	0	0	0	20	20	60	100	160	40	80	100	80	140	40				27
	11	0.0636364	0.0666667	0.0984848	0.0952381	0.106195	0.104712	0.176245	0.188406	0.102439	0.172222	0.207254																		28	0	20	0	0	0	20	60	20	100	40	100	80	60	60	20				28
	12	0.0977444	0.0487805	0.129032	0.248485	0.276596	0.516854	0.441558	0.447853	0.362319	0.425926	0.382166																		29	0	0	0	0	0	0	100	80	20	80	20	40	20	20	80				29
	13	0.00884956	0.0434783	0.0689655	0.155779	0.219101	0.2875	0.525	0.594444	0.581395	0.581818	0.552239																		30	0	20	0	0	20	0	100	60	40	60	60	0	0	100	40				30
																														31	0	0	0	20	0	40	100	100	60	40	0	20	20	40	60				31
																														32	0	0	0	0	0	0	20	0	20	40	60	100	60	20	20				32
																														33	60	20	60	0	120	40	20	40	40	0	20	40	0	40	40				33
																														34	0	0	20	0	0	40	40	0	40	80	60	160	60	20	100				34
																														35	0	20	0	0	0	0	80	80	80	60	20	60	60	60	20				35
																														36	0	20	0	0	20	0	40	20	120	120	80	40	80	60	80				36
																														37	0	0	20	0	0	20	140	60	80	60	80	40	40	80	100				37
																														38	0	20	0	0	0	20	40	40	100	40	40	20	80	60	20				38
																														39	0	0	0	0	0	20	60	20	60	20	0	20	80	40	40				39
																														40	20	20	0	20	0	0	60	120	100	40	60	60	60	40	100				40
																														41	20	0	0	0	20	40	80	80	60	80	100	60	80	60	60				41
																														42	0	0	0	0	20	60	60	80	80	20	20	0	20	60	0				42
																														43	20	0	0	0	0	20	40	40	40	40	40	0	60	40	100				43
																														44	0	20	0	20	20	20	120	80	20	60	60	100	60	60	60				44
																														45	20	0	0	20	0	40	60	120	40	120	180	100	100	0	80				45
																														46	40	0	0	20	0	0	100	100	0	20	0	0	0	40	0				46
																														47	0	20	0	0	0	0	80	40	60	0	40	60	20	60	20				47
																														48	20	0	0	0	0	0	60	80	80	40	40	40	0	80	40				48
																														49	0	0	0	20	0	0	20	40	20	40	20	20	80	40	40				49
																														50	0	0	0	40	20	20	60	60	60	40	80	160	100	100	100				50
																														51	0	0	0	0	20	20	60	60	20	60	20	40	20	60	80				51
																														52	0	60	0	40	20	20	20	40	20	20	0	20	20	60	20				52
																														53	0	20	0	0	0	40	60	60	40	20	20	40	20	20	0				53
																														54	0	20	0	0	0	0	40	20	40	100	40	60	120	40	100				54
																														55	0	0	0	40	20	40	40	40	40	60	60	80	60	60	60				55
																														56	0	0	0	0	20	0	100	60	0	20	60	40	40	40	0				56
																														57	0	0	20	0	0	0	60	60	60	40	20	60	80	60	40				57
																														58	0	0	0	0	0	0	60	120	0	20	40	0	20	20	40				58
																														59	0	0	0	0	20	0	60	140	40	60	20	20	40	40	40				59
																														60	0	0	0	0	0	20	80	40	40	80	40	80	60	40	40				60
																														61	20	0	0	0	0	0	100	60	0	20	20	20	40	20	0				61
																														62	0	0	0	0	0	40	40	0	100	0	20	0	20	40	0				62
																														63	0	0	20	0	20	20	40	60	40	60	20	60	80	0	60				63
																														64	40	80	40	20	60	60	80	60	60	20	0	40	20	0	20				64
																														65	0	0	20	0	0	0	0	40	0	0	20	60	0	20	40				65
																														66	0	0	0	0	0	0	40	20	0	20	60	0	20	0	40				66
																														67	20	0	0	20	20	0	40	80	80	20	60	80	80	80	40				67
																														68	20	20	0	20	0	0	80	40	40	0	20	0	20	60	20				68
																														69	0	0	0	0	0	0	120	60	40	20	20	40	60	20	60				69
																														70	0	0	20	0	0	0	40	40	20	60	20	20	40	20	60				70
																														71	0	0	0	0	0	0	0	40	0	40	0	40	0	0	40				71
																														72	0	20	20	0	0	20	140	20	40	20	40	80	40	20	0				72
																														73	0	0	20	0	0	0	100	40	20	60	100	100	60	60	0				73
																														74	40	40	20	60	20	20	60	20	20	20	40	0	20	0	0				74
																														75	20	0	20	0	20	40	140	60	60	60	60	20	40	0	0				75
																														76	0	20	0	20	20	0	60	20	80	60	80	100	60	40	40				76
																														77	0	0	0	20	0	20	20	80	0	60	40	40	20	20	0				77
																														78	0	0	20	100	20	0	60	20	0	0	20	20	20	20	0				78
																														79	20	20	0	0	0	20	60	20	40	40	40	40	60	80	20				79
																														80	20	0	0	0	0	0	80	40	0	20	20	0	0	40	40				80
																														81	0	0	0	0	0	0	20	0	20	20	20	20	60	40	80				81
																														82	0	20	0	20	0	20	40	60	60	20	20	60	100	100	60				82
																														83	20	20	0	20	0	0	40	60	20	20	80	60	40	120	40				83
																														84	20	0	0	0	0	0	60	100	60	40	60	120	20	60	40				84
																														85	0	20	0	20	0	20	100	20	40	40	40	60	60	20	20				85
																														86	0	0	20	20	0	0	40	40	0	60	0	40	0	60	20				86
																														87	0	0	20	0	0	20	40	20	0	0	0	20	0	20	0				87
																														88	0	0	0	0	0	0	40	20	0	20	0	40	40	40	60				88
																														89	0	0	0	0	0	20	60	40	20	40	20	60	20	20	0				89
																														90	20	0	0	0	20	20	140	80	20	40	80	60	80	80	40				90
																														91	0	0	20	0	20	20	20	0	40	40	20	40	20	20	40				91
																														92	0	0	0	20	0	0	20	100	20	0	100	40	20	80	0				92
																														93	0	0	0	0	0	20	20	60	40	40	60	100	80	40	40				93
																														94	0	0	20	20	0	20	60	80	20	60	40	60	80	80	120				94
																														95	0	20	20	0	0	20	20	80	60	40	20	140	0	20	20				95
																														96	0	0	0	0	0	0	40	80	40	40	40	60	60	100	60				96
																														97	0	0	0	0	0	20	20	0	40	20	40	60	20	20	40				97
																														98	0	20	40	0	0	0	80	80	60	20	0	40	120	0	20				98
																														99	0	20	0	0	0	0	80	40	20	20	60	80	40	100	40				99
																														100	0	0	0	0	0	0	40	20	20	60	0	20	80	0	20				100
																														101	0	0	0	0	20	20	20	20	20	40	0	0	80	20	40				101
																														102	0	0	0	0	0	20	20	20	20	80	20	0	20	20	40				102
																														103	0	0	20	0	0	20	80	60	80	80	80	60	80	60	20				103
																														104	0	0	0	0	0	40	20	60	20	20	0	60	60	60	40				104
																														105	0	20	20	0	60	60	60	40	40	20	20	40	20	20	100				105
																														106	0	0	0	0	20	20	20	40	20	0	20	40	80	0	40				106
																														107	0	0	0	20	0	0	60	0	0	20	20	40	80	40	0				107
																														108	0	0	0	0	0	0	40	20	20	20	60	40	20	0	20				108
																														109	0	0	0	0	20	0	60	40	0	20	40	40	140	20	80				109
																														110	0	0	0	0	20	20	80	20	0	20	20	20	80	0	40				110
																														111	0	0	20	20	0	0	20	40	0	20	100	40	0	60	80				111
																																																	112
																																																	113
																														Firing rate for No-Go stimulus (spike/s)																			114
																														Time after stimulus onset (ms) Trial #	-200	-150	-100	-50	0	50	100	150	200	250	300	350	400	450	500				115
																														1	0	20	0	0	0	0	60	120	100	100	40	40	40	40	0				116
																														2	0	0	0	0	0	0	60	20	100	40	40	20	20	40	40				117
																														3	0	0	0	0	0	0	100	100	120	80	60	0	60	20	60				118
																														4	0	0	0	0	0	20	80	60	80	40	40	20	40	40	0				119
																														5	0	20	0	0	0	0	40	40	60	60	40	20	40	0	40				120
																														6	0	0	0	0	0	40	100	100	80	40	60	40	20	0	20				121
																														7	0	0	0	0	0	0	40	40	120	40	60	20	0	40	0				122
																														8	20	0	0	0	0	0	80	120	100	40	60	40	20	60	20				123
																														9	0	0	0	20	20	0	60	60	80	60	40	0	20	20	0				124
																														10	0	20	0	0	0	20	20	60	80	40	20	40	20	20	20				125
																														11	0	20	0	0	0	0	60	40	20	40	20	0	40	40	0				126
																														12	0	0	0	0	0	0	40	40	60	0	40	40	20	0	0				127
																														13	0	0	0	0	0	0	40	80	80	40	20	0	40	20	40				128
																														14	0	0	0	0	20	0	40	40	20	20	20	80	40	20	20				129
																														15	20	20	0	0	0	40	40	60	20	40	20	20	40	20	40				130
																														16	0	0	0	0	0	20	80	20	20	40	0	0	0	0	0				131
																														17	0	0	20	20	0	20	40	0	40	0	20	0	20	60	0				132
																														18	20	20	0	20	0	0	20	60	0	20	0	0	0	20	0				133
																														19	0	20	0	0	0	20	20	100	40	40	20	20	20	40	40				134
																														20	0	0	0	0	0	20	20	80	120	40	20	20	60	20	40				135
																														21	0	0	20	0	0	20	80	120	20	60	20	60	40	20	60				136
																														22	0	20	0	0	0	0	60	100	120	80	40	20	20	40	120				137
																														23	0	0	0	0	0	0	120	60	100	40	40	60	20	20	60				138
																														24	0	0	0	20	0	20	40	120	80	20	60	20	80	20	20				139
																														25	0	0	0	0	0	0	60	100	140	60	80	40	40	40	20				140
																														26	20	0	0	0	0	0	60	80	60	60	40	60	60	20	20				141
																														27	0	0	0	20	0	0	20	40	80	20	100	20	20	20	0				142
																														28	0	20	0	0	20	20	40	60	20	40	40	20	20	20	20				143
																														29	0	0	0	20	0	0	100	40	60	80	40	20	20	20	20				144
																														30	0	20	20	20	40	20	60	100	20	80	40	40	20	40	0				145
																														31	40	40	0	0	0	20	60	60	100	60	20	20	20	20	60				146
																														32	0	20	0	0	40	20	100	80	80	80	40	40	60	60	60				147
																														33	0	0	0	0	0	0	60	100	120	80	40	20	40	40	20				148
																														34	0	0	0	0	0	20	40	0	0	40	0	0	0	0	0				149
																														35	0	0	0	0	0	0	40	80	40	20	0	0	20	40	20				150
																														36	0	0	0	0	20	20	60	40	20	20	20	60	20	0	20				151
																														37	0	0	0	0	0	0	60	80	20	20	20	0	20	20	0				152
																														38	0	0	20	20	0	20	60	60	80	0	40	60	20	60	20				153
																														39	0	0	0	20	0	20	60	40	60	40	60	20	0	60	0				154
																														40	0	0	0	0	0	0	80	60	20	80	40	0	0	60	0				155
																														41	0	0	0	0	0	0	60	0	20	40	20	0	20	0	0				156
																														42	0	0	0	0	0	0	60	100	20	40	20	20	20	20	40				157
																														43	0	0	0	0	0	20	40	60	80	60	40	80	40	20	20				158
																														44	0	0	0	0	0	0	80	0	20	0	20	0	0	20	0				159
																														45	20	0	0	0	0	20	80	120	40	40	40	20	20	20	40				160
																														46	20	20	0	0	0	40	60	80	80	60	40	40	40	40	0				161
																														47	0	0	0	0	0	0	60	80	100	0	60	40	40	20	20				162
																														48	20	20	0	0	20	0	80	40	80	0	40	40	40	20	20				163
																														49	0	0	0	0	0	20	40	40	20	100	40	0	20	20	20				164
																														50	0	0	20	0	0	20	40	40	80	20	40	20	40	40	20				165
																														51	20	20	40	0	0	0	80	40	40	40	40	20	20	40	20				166
																														52	20	0	0	40	0	20	60	80	40	60	40	60	20	20	40				167
																														53	0	0	0	20	0	20	80	40	0	20	0	20	20	20	0				168
																														54	0	0	40	0	20	20	100	60	60	20	60	40	20	20	20				169
																														55	0	0	20	0	20	20	40	80	20	0	20	20	20	60	20				170
																														56	0	0	20	0	0	0	40	60	100	40	0	0	60	20	0				171
																														57	0	20	0	0	20	0	40	40	80	20	40	20	0	20	40				172
																														58	0	0	0	0	0	20	40	80	80	40	40	0	0	0	0				173
																														59	0	0	0	0	0	20	20	100	40	60	20	40	0	20	0				174
																														60	0	0	0	0	0	0	80	20	20	0	0	20	0	20	40				175
																														61	0	0	40	0	0	0	0	40	0	20	0	20	0	0	0				176
																														62	0	20	0	0	0	40	20	20	20	20	20	20	20	20	20				177
																														63	0	20	20	20	0	0	60	60	100	20	60	40	20	20	0				178
																														64	0	20	0	0	20	0	60	0	20	40	20	40	0	40	0				179
																														65	0	20	0	0	0	0	80	40	60	20	20	0	0	0	0				180
																														66	40	0	0	0	0	0	20	100	40	20	20	20	20	20	0				181
																														67	0	20	0	0	0	20	40	20	20	0	0	0	0	0	20				182
																														68	0	0	0	0	0	20	40	0	20	0	0	0	0	0	20				183
																														69	0	0	0	0	0	20	60	60	60	40	60	20	0	20	20				184
																														70	0	0	0	20	0	20	60	40	40	20	20	40	40	20	40				185
																														71	0	0	0	0	0	20	60	60	20	20	40	20	20	20	0				186
																														72	0	0	0	0	0	0	60	60	40	0	60	40	20	20	40				187
																														73	20	0	0	0	0	20	60	80	20	40	60	60	40	40	20				188
																														74	0	0	0	0	20	0	20	20	60	20	0	60	100	20	0				189
																														75	20	0	0	0	20	0	0	40	60	20	20	20	0	0	20				190
																														76	0	0	0	0	0	20	60	60	40	20	20	20	20	20	0				191
																														77	20	0	0	0	0	20	20	40	20	40	40	40	20	40	0				192
																														78	20	0	0	20	0	20	60	40	40	0	20	40	0	0	20				193
																														79	0	40	0	0	0	20	20	0	40	0	0	20	20	0	20				194
																														80	0	0	0	0	0	20	20	20	0	40	40	40	0	40	40				195
																														81	0	0	20	0	0	0	40	40	20	0	40	60	40	0	20				196
																														82	20	20	0	0	20	20	80	0	60	20	0	20	40	0	20				197
																														83	0	0	0	0	0	0	80	40	20	40	40	0	40	0	40				198
																														84	0	20	0	20	20	0	80	40	40	40	20	20	40	0	20				199
																														85	0	0	0	0	0	20	60	60	20	60	0	0	20	0	20				200
																														86	0	0	0	0	0	20	40	20	0	40	0	20	20	0	0				201
																														87	0	0	0	0	0	20	40	0	20	20	0	0	0	20	0				202
																														88	0	20	20	0	0	20	40	20	0	40	0	0	20	20	20				203
																														89	0	0	0	20	0	0	100	0	20	0	40	40	0	0	40				204
																														90	0	0	0	20	0	0	40	60	0	20	40	0	20	20	0				205
																														91	0	0	0	0	20	0	20	40	20	20	20	40	20	40	0				206
																														92	0	0	0	20	0	40	60	40	40	40	0	0	0	40	0				207
																														93	0	0	0	0	0	0	40	20	40	20	20	20	0	40	0				208
																														94	0	0	0	0	0	0	20	40	20	20	20	20	0	40	0				209
																														95	0	0	0	0	0	40	0	40	60	60	20	0	0	20	20				210
																														96	0	0	0	0	0	20	120	60	20	40	20	40	20	20	0				211
																														97	0	0	0	20	0	60	20	40	40	40	20	20	20	20	0				212
																														98	0	20	20	20	0	0	40	40	40	0	60	0	40	20	20				213
																														99	0	20	20	0	0	0	0	40	20	20	0	20	20	0	40				214
																														100	0	0	0	0	0	0	80	40	0	40	80	40	140	60	80				215
																														101	0	0	0	0	0	20	40	0	40	0	0	0	0	0	0				216
																														102	0	0	0	0	0	40	40	0	0	40	0	0	20	20	0				217
																														103	0	20	0	0	20	40	20	60	40	0	20	0	20	0	20				218
																														104	0	0	0	0	0	40	40	0	0	0	20	40	20	20	0				219
																														105	0	0	0	0	0	60	60	0	0	20	20	0	0	0	20				220
																														106	20	0	20	0	20	20	20	20	20	20	0	20	20	0	0				221
																														107	0	0	20	20	0	0	40	60	20	0	80	80	0	0	40				222
																														108	0	0	0	0	0	20	40	0	20	40	40	40	0	40	20				223
																														109	20	0	20	0	0	0	20	40	20	0	20	0	0	0	0				224
																														110	0	20	0	0	0	0	0	20	20	0	20	20	0	20	20				225
																														111	0	0	0	0	0	0	20	20	20	20	0	20	0	20	0				226
																														112	0	0	0	20	0	60	0	40	40	20	0	0	0	0	0				227
																																																	228
																																																	229
																																																	230
																																																	231
																																																	232
																																																	233
																																																	234
																																																	235
																																																	236
																																																	237
																																																	238
																																																	239
																																																	240
																																																	241
																																																	242
																																																	243
																																																	244
																																																	245
																																																	246
																																																	247
																																																	248
																																																	249
																																																	250
																																																	251
																																																	252
																																																	253
																																																	254
																																																	255
																																																	256
																																																	257
																																																	258
																																																	259
																																																	260
																																																	261
																																																	262
																																																	263
																																																	264
																																																	265
																																																	266
																																																	267
																																																	268
																																																	269
																																																	270
																																																	271
																																																	272
																																																	273
																																																	274
																																																	275
																																																	276
																																																	277
																																																	278
																																																	279
																																																	280
																																																	281
																																																	282
																																																	283
																																																	284
																																																	285
																																																	286
																																																	287
																																																	288
																																																	289
																																																	290
																																																	291
																																																	292
																																																	293
																																																	294
																																																	295
																																																	296
																																																	297
																																																	298
																																																	299
																																																	300
																																																	301
																																																	302
																																																	303
																																																	304
																																																	305
																																																	306
																																																	307
																																																	308
																																																	309
																																																	310
																																																	311
																																																	312
																																																	313
																																																	314
																																																	315
																																																	316
																																																	317
																																																	318
																																																	319
																																																	320
																																																	321
																																																	322
																																																	323
																																																	324
																																																	325
																																																	326
																																																	327
																																																	328
																																																	329
																																																	330
																																																	331
																																																	332
																																																	333
																																																	334
																																																	335
																																																	336
																																																	337
																																																	338
																																																	339
																																																	340
																																																	341
																																																	342
																																																	343
																																																	344
																																																	345
																																																	346
																																																	347
																																																	348
																																																	349
																																																	350
																																																	351
																																																	352
																																																	353
																																																	354
																																																	355
																																																	356
																																																	357
																																																	358
																																																	359
																																																	360
																																																	361
																																																	362
																																																	363
																																																	364
																																																	365
																																																	366
																																																	367
																																																	368
																																																	369
																																																	370
																																																	371
																																																	372
																																																	373
																																																	374
																																																	375
																																																	376
																																																	377
																																																	378
																																																	379
																																																	380
																																																	381
																																																	382
																																																	383
																																																	384
																																																	385
																																																	386
																																																	387
																																																	388
																																																	389
																																																	390
																																																	391
																																																	392
																																																	393
																																																	394
																																																	Firing rate for No-Go stimulus (normalized)
																																																	Time after stimulus onset (ms) cell #
																																																	1
																																																	2
																																																	3
																																																	4
																																																	5
																																																	6
																																																	7
																																																	8
																																																	9
																																																	10
																																																	11
																																																	12
																																																	13
																																																	14
																																																	15
																																																	16
																																																	17
																																																	18
																																																	19
																																																	20
																																																	21
																																																	22
																																																	23
																																																	24
																																																	25
																																																	26
																																																	27
																																																	28
																																																	29
																																																	30
																																																	31
																																																	32
																																																	33
																																																	34
																																																	35
																																																	36
																																																	37
																																																	38
																																																	39
																																																	40
																																																	41
																																																	42
																																																	43
																																																	44
																																																	45
																																																	46
																																																	47
																																																	48
																																																	49
																																																	50
																																																	51
																																																	52
																																																	53
																																																	54
																																																	55
																																																	56
																																																	57
																																																	58
																																																	59
																																																	60
																																																	61
																																																	62
																																																	63
																																																	64
																																																	65
																																																	66
																																																	67
																																																	68
																																																	69
																																																	70
																																																	71
																																																	72
																																																	73
																																																	74
																																																	75
																																																	76
																																																	77
																																																	78
																																																	79
																																																	80
																																																	81
																																																	82
																																																	83
																																																	84
																																																	85
																																																	86
																																																	87
																																																	88
																																																	89
																																																	90
																																																	91
																																																	92
																																																	93
																																																	94
																																																	95
																																																	96
																																																	97
																																																	98
																																																	99
																																																	100
																																																	101
																																																	102
																																																	103
																																																	104
																																																	105
																																																	106
																																																	107
																																																	108
																																																	109
																																																	110
																																																	111
																																																	112
																																																	113
																																																	114
																																																	115
																																																	116
																																																	117
																																																	118
																																																	119
																																																	120
																																																	121
																																																	122
																																																	123
																																																	124
																																																	125
																																																	126
																																																	127
																																																	128
																																																	129
																																																	130
																																																	131
																																																	132
																																																	133
																																																	134
																																																	135
																																																	136
																																																	137
																																																	138
																																																	139
																																																	140
																																																	141
																																																	142
																																																	143
																																																	144
																																																	145
																																																	146
																																																	147
																																																	148
																																																	149
																																																	150
																																																	151
																																																	152
																																																	153
																																																	154
																																																	155
																																																	156
																																																	157
																																																	158
																																																	159
																																																	160
																																																	161
																																																	162
																																																	163
																																																	164
																																																	165
																																																	166
																																																	167
																																																	168
																																																	169
																																																	170
																																																	171
																																																	172
																																																	173
																																																	174
																																																	175
																																																	176
																																																	177
																																																	178
																																																	179
																																																	180
																																																	181
																																																	182
																																																	183
																																																	184
																																																	185
																																																	186
																																																	187
																																																	188
																																																	189
																																																	190
																																																	191
																																																	192
																																																	193
																																																	194
																																																	195
																																																	196
																																																	197
																																																	198
																																																	199
																																																	200
																																																	201
																																																	202
																																																	203
																																																	204
																																																	205
																																																	206
																																																	207
																																																	208
																																																	209
																																																	210
																																																	211
																																																	212
																																																	213
																																																	214
																																																	215
																																																	216
																																																	217
																																																	218
																																																	219
																																																	220
																																																	221
																																																	222
																																																	223
																																																	224
																																																	225
																																																	226
																																																	227
																																																	228
																																																	229
																																																	230
																																																	231
																																																	232
																																																	233
																																																	234
																																																	235
																																																	236
																																																	237
																																																	238
																																																	239
																																																	240
																																																	241
																																																	242
																																																	243
																																																	244
																																																	245
																																																	246
																																																	247
																																																	248
																																																	249
																																																	250
																																																	251
																																																	252
																																																	253
																																																	254
																																																	255
																																																	256
																																																	257
																																																	258
																																																	259
																																																	260
																																																	261
																																																	262
																																																	263
																																																	264
																																																	265
																																																	266
																																																	267
																																																	268
																																																	269
																																																	270
																																																	271
																																																	272
																																																	273
																																																	274
																																																	275
																																																	276
																																																	277
																																																	278
																																																	279
																																																	280
																																																	281
																																																	282
																																																	283
																																																	284
																																																	285
																																																	286
																																																	287
																																																	288
																																																	289
																																																	290
																																																	291
																																																	292
																																																	293
																																																	294
																																																	295
																																																	296
																																																	297
																																																	298
																																																	299
																																																	300
																																																	301
																																																	302
																																																	303
																																																	304
																																																	305
																																																	306
																																																	307
																																																	308
																																																	309
																																																	310
																																																	311
																																																	312
																																																	313
																																																	314
																																																	315
																																																	316
																																																	317
																																																	318
																																																	319
																																																	320
																																																	321
																																																	322
																																																	323
																																																	324
																																																	325
																																																	326
																																																	327
																																																	328
																																																	329
																																																	330
																																																	331
																																																	332
																																																	333
																																																	334
																																																	335
																																																	336
																																																	337
																																																	338
																																																	339
																																																	340
																																																	341
																																																	342
																																																	343
																																																	344
																																																	345
																																																	346
																																																	347
																																																	348
																																																	349
																																																	350
																																																	351
																																																	352
																																																	353
																																																	354
																																																	355
																																																	356
																																																	357
																																																	358
																																																	359
																																																	360
																																																	361
																																																	362
																																																	363
																																																	364
																																																	365
																																																	366
																																																	367
																																																	368
																																																	369
																																																	370
																																																	371
																																																	372
																																																	373
																																																	374
																																																	375
																																																	376
																																																	377
																																																	378
																																																	379
																																																	380
																																																	381
																																																	382
																																																	383
																																																	384
																																																	385
																																																	386
																																																	387
																																																	388
																																																	389
																																																	390
																																																	391
																																																	392
																																																	393
																																																	394
[truncated: 73 more columns]

## Sheet: Figure 4
	Figure 4b																			Figure 4c						Figure 4d						Figure 4f						Figure 4g
	Firing rate for Go stimulus (normalized) (laser off block)																									Hit rate		CR rate				Selectivity index						Firing rate for CR trial (normalized) (laser off block)
	Time after stimulus onset (ms) Cell #	-200	-150	-100	-50	0	50	100	150	200	250	300	350	400	450	500				Cell #	Rate change (%)				Session #	laser off	laser on	laser off	laser on			Cell #	laser off	laser on				Time after stimulus onset (ms) Cell #	-200	-150	-100	-50	0	50	100	150	200	250	300
	1	0.0869565	0	0.0434783	0.0869565	0.0434783	1	0.26087	0	0.130435	0.173913	0.0434783	0.0434783	0.0869565	0	0.173913				1	-36.3636				1	0.9	0.9	0.233333	0.266667			1	-0.440868	-0.472175				1	0.158436	0.18107	0.18107	0.271605	0.158436	0.294239	0.611111	0.0226337	0	0.248971	0.90535
	2	0	0.0833333	0.125	0.125	0	1	0.708333	0.25	0.375	0.291667	0.208333	0.375	0.208333	0.375	0.375				2	-10				2	0.933333	0.933333	0.566667	0.633333			2	-0.400069	-0.39167				2	0.592593	0.296296	0.237037	0.385185	0.444444	0.444444	0.355556	0.207407	0.355556	0.325926	0.325926
	3	0.125	0.25	0.125	0.25	0.125	0.5	0	0.125	0	0.75	0.375	0.5	0.5	0.75	0.25				3	0				3	0.94	0.98	0.58	0.68			3	-0.467249	-0.506308				3	0.169492	0.135593	0.169492	0.20339	0.20339	0.389831	0.322034	0.0169492	0.0169492	0.305085	1
	4	0.514286	0.514286	0.457143	0.485714	0.409524	0.561905	0.790476	0.114286	0.571429	1	0.419048	0.542857	0.666667	0.571429	0.571429				4	-7.21311				4	0.96	0.983333	0.28	0.383333			4	-0.193713	-0.229407				4	0.125356	0.150427	0.225641	0.244444	0.137892	0.57037	0.407407	0.0376068	0.0501425	0.426211	0.871225
	5	0.26087	0.434783	0.304348	0.130435	0.217391	0.608696	0.695652	0.826087	0.695652	1	0.826087	0.608696	0.434783	0.565217	0.347826				5	0				5	0.9875	0.99	0.725	0.842857			5	-0.163867	-0.0950257				5	0.185185	0.166667	0.259259	0.222222	0.166667	0.722222	0.314815	0.0740741	0.0555556	0.166667	0.388889
	6	0.2	0.266667	0.233333	0.433333	0.3	0.833333	0.3	0.7	0.633333	0.666667	0.633333	0.533333	0.833333	0.366667	0.6				6	1.63934				6	0.966667	0.975	0.866667	0.775			6	-0.0436125	-0.0423805				6	0.388626	0.298578	0.28436	0.440758	0.21327	0.819905	0.327014	0.07109	0.0616114	0.36019	1
	7	0.538462	0.415385	0.338462	0.276923	0.4	0.476923	0.692308	0.8	0.892308	1	0.738462	0.661538	0.661538	0.723077	0.692308				7	-14.6751				7	0.95	0.96	0.366667	0.62			7	-0.0196576	-0.0546655				7	0.347508	0.321445	0.312757	0.41701	0.278006	0.582076	0.373571	0.0434385	0.191129	0.790581	0.799268
	8	0.5	0.458333	0.458333	0.291667	0.583333	0.458333	0.708333	0.958333	0.708333	1	0.458333	0.666667	0.583333	0.333333	0.375				8	3.33333				8	0.9875	0.988889	0.45	0.5			8	-0.269432	-0.228173				8	0.331342	0.203903	0.369574	0.318598	0.344086	0.853843	0.662684	0.675428	0.700916	0.637196	0.586221
	9	0.2	0.2	0.266667	0.0666667	0.3	1	0.666667	0.666667	0.6	0.566667	0.6	0.4	0.366667	0.5	0.3				9	-17.0588				9	0.99	0.99	0.585714	0.585714			9	-0.207921	-0.268739				9	0.150538	0.112903	0.376344	0.301075	0.301075	0.489247	0.639785	0.903226	0.602151	0.33871	0.602151
	10	0.025641	0.025641	0	0	0	0.0512821	0.74359	0.717949	0.74359	0.564103	0.794872	0.307692	0.461538	0.282051	0.512821				10	16.8317				10	0.9	0.99	0.7	0.683333			10	0.0182328	0.0787519				10	0.116935	0.0935484	0.140323	0.187097	0.140323	0.841935	0.116935	0.0701613	0.0467742	0.257258	0.187097
	11	0.209302	0.0697674	0.0930233	0.0465116	0.139535	0.232558	1	0.55814	0.418605	0.534884	0.395349	0.55814	0.44186	0.534884	0.255814				11	-3.30189				11	0.975	0.95	0.8	0.75			11	0.178022	0.235023				11	0.225	0.225	0.3	0.325	0.325	1	0.125	0.05	0.125	0.225	0.175
	12	0.433333	0.466667	0.266667	0.133333	0.466667	0.133333	0.5	0.566667	0.7	0.933333	0.833333	0.433333	0.533333	0.5	0.5				12	18.9349				12	0.983333	0.983333	0.733333	0.7			12	-0.0157959	-0.0252708				12	0.09375	0.046875	0.09375	0.1875	0.171875	1	0.171875	0.015625	0.0625	0.0625	0.015625
	13	0.25	0.229167	0.166667	0.166667	0.104167	0.5	0.416667	0.541667	0.666667	1	0.625	0.479167	0.583333	0.604167	0.4375				13	-12.0996				13	0.99	0.866667	0.15	0.2			13	-0.148718	-0.174129				13	0.0935484	0.187097	0.467742	0.280645	0.374194	0.56129	0.187097	0.280645	0.187097	0	0.0935484
	14	0.263158	0.263158	0.105263	0.263158	0	0.105263	0.526316	0.368421	1	1	0.947368	0.684211	0.315789	0.157895	0.157895				14	4				14	0.95	0.99	0.375	0.3			14	-0.181287	-0.156627				14	0	0.0821114	0	0.164223	0.246334	0.246334	0.821114	0.246334	0.164223	0.410557	0.57478
	15	0	0.0425532	0.0212766	0.0212766	0.0425532	0.191489	0.87234	0.382979	0.446809	0.170213	0.106383	0.191489	0.12766	0.170213	0.276596				15	2.89855				15	0.99	0.99	0.457143	0.542857			15	-0.0731707	-0.025641				15	0.175403	0.233871	0.350806	0.292339	0.350806	0.701613	0.0584677	0	0.233871	0.116935	0.175403
	16	0.0652174	0.108696	0.0652174	0.0652174	0.0652174	0.217391	0.913043	0.369565	0.391304	0.456522	0.26087	0.326087	0.326087	0.456522	0.456522				16	-1.04167											16	0.0434783	0.00181488				16	0.348974	0.533724	0.554252	0.348974	0.533724	0.492669	0.307918	0.554252	0.656891	0.533724	0.57478
	17	0.0731707	0.0731707	0.0487805	0.0487805	0.0487805	0.219512	0.317073	0.268293	0.0731707	0.097561	0.0731707	0.219512	0.365854	0.707317	1				17	-17.5182											17	0.236809	0.322799				17	0.273245	0.333966	0.318786	0.425047	0.409867	0.607211	0.182163	0.227704	0.227704	0.333966	0.273245
	18	0.149606	0.15748	0.212598	0.188976	0.125984	0.291339	0.984252	1	0.850394	0.834646	0.913386	0.795276	0.80315	0.84252	0.76378				18	-3.60624											18	0.13253	0.109612				18	0.04	0.16	0.12	0.32	0.28	0.32	0.2	0.28	0.32	0.28	0.08
	19	0.142857	0.214286	0	0	0.214286	0.285714	0.5	0.428571	0.357143	0.5	0.571429	0.642857	0.357143	0.5	1				19	-6.94444											19	0.266324	0.22847				19	0.116279	0.139535	0.209302	0.232558	0.232558	0.232558	0.27907	0.325581	0.44186	0.255814	0.209302
	20	0	0.0333333	0.1	0.0333333	0.0333333	0.2	0.733333	0.633333	0.433333	0.566667	0.133333	0.366667	0.266667	0.2	0.2				20	7.14286											20	0.0372881	-0.0973451				20	0.111111	0.266667	0.222222	0.333333	0.155556	0.177778	0.155556	0.2	0.155556	0.177778	0.155556
	21	0.725	0.55	0.7	0.75	0.475	0.95	0.575	0.75	0.65	0.85	0.95	0.725	0.975	0.875	0.925				21	-0.607903											21	-0.175202	-0.220808				21	0.36129	0.48172	0.584946	0.533333	0.602151	0.653763	0.877419	0.756989	0.739785	0.636559	0.602151
	22	0.142857	0.0714286	0.142857	0.142857	0.0714286	1	0.464286	0.357143	0.642857	0.535714	0.535714	0.392857	0.464286	0.642857	0.321429				22	-39.3333											22	0.0824289	0.103139				22	0.448808	0.673212	0.688172	0.628331	0.733053	0.792894	0.388967	0.628331	0.613371	0.448808	0.508649
	23	0.0212766	0.0425532	0	0.0212766	0.0425532	0.234043	0.851064	0.617021	0.425532	0.468085	0.489362	0.361702	0.382979	0.234043	0.297872				23	2.92683											23	0.0587332	0.00767263				23	0.327869	0.459016	0.409836	0.606557	0.540984	0.590164	0.622951	0.327869	0.491803	0.52459	0.52459
	24	0	0	0.0526316	0	0	0.263158	0.736842	0.684211	0.789474	0.631579	0.684211	0.473684	0.631579	0.210526	0.789474				24	10.7143											24	-0.067659	-0.00433526				24	0.357143	0.357143	0.464286	0.589286	0.589286	0.678571	1	0.625	0.785714	0.589286	0.553571
	25	0.0645161	0.0322581	0.0322581	0	0	0.451613	1	0.677419	0.677419	0.516129	0.806452	0.354839	0.419355	0.354839	0.322581				25	6.35838											25	0.147929	0.130097				25	0.25	0.15	0.25	0.3	0.2	0.2	0.15	0.25	0.55	0.5	0.35
	26	0.0377358	0.0377358	0.0566038	0.0377358	0.0377358	0.169811	1	0.754717	0.490566	0.415094	0.698113	0.528302	0.377358	0.358491	0.283019				26	8.17844											26	-0.155894	-0.0788382				26	0.264423	0.105769	0.0528846	0.0528846	0.0528846	0.634615	0.211538	0.370192	0.211538	0.264423	0.0528846
	27	0.534483	0.474138	0.551724	0.560345	0.474138	0.551724	0.741379	0.887931	0.818966	0.741379	0.818966	0.681034	0.603448	0.646552	0.577586				27	16.0976											27	0.688385	0.623978				27	0.332661	0.199597	0.221774	0.155242	0.243952	0.110887	0.0665323	0.0665323	0	0.110887	0.0443548
	28	0.715596	0.522936	0.577982	0.614679	0.550459	1	0.66055	0.798165	0.66055	0.697248	0.779817	0.559633	0.798165	0.678899	0.743119				28	-8.58209											28	0.188406	0.261538				28	0	0.28125	0.28125	0	0.140625	0.703125	0.5625	0.28125	0.421875	0.140625	0
	29	0.647619	0.666667	0.571429	0.628571	0.628571	0.971429	0.838095	0.961905	0.780952	0.8	0.942857	0.6	1	0.857143	0.904762				29	3.85039											29	0.0654206	0.0726607				29	0.239583	0.25	0.364583	0.291667	0.291667	0.479167	0.875	0.666667	0.677083	0.697917	0.447917
	30	0.230769	0.384615	0.0769231	0.230769	0.230769	0.384615	0.923077	0.461538	0.692308	0.307692	0.538462	0.230769	0.615385	0.846154	0.615385				30	12.3288											30	0.0577778	0.043206				30	0.108553	0.0964912	0.144737	0.108553	0.144737	0.120614	0.904605	0.506579	0.289474	0.253289	0.060307
	31	0.142857	0.190476	0.285714	0.142857	0.190476	1	0.809524	0.0952381	0.238095	0.142857	0.0952381	0.047619	0.190476	0.190476	0.0952381				31	-12.5683											31	-0.126531	-0.189394				31	0.130435	0.246377	0.144928	0.202899	0.0724638	0.115942	0.463768	0.507246	0.347826	0.217391	0.15942
	32	0.355556	0.355556	0.311111	0.488889	0.466667	0.377778	0.422222	0.577778	0.6	0.8	0.644444	0.977778	1	0.777778	0.622222				32	16.5577											32	-0.0195091	-0.0352941				32	0.2625	0.225	0.3375	0.4125	0.28125	0.28125	0.35625	0.45	0.3375	0.45	0.4125
	33	0.362791	0.383721	0.34186	0.327907	0.355814	0.774419	0.87907	0.565116	0.523256	0.293023	0.355814	0.362791	0.369767	0.383721	0.446512				33	10.2113											33	0.524623	0.540913				33	0.354167	0.347222	0.229167	0.375	0.388889	0.5625	0.347222	0.194444	0.152778	0.138889	0.111111
	34	0.202105	0.145263	0.138947	0.227368	0.126316	0.562105	0.953684	0.890526	0.770526	0.72	0.682105	0.631579	0.568421	0.618947	0.682105				34	-5.8876											34	0.0911918	0.11382				34	0.119565	0.111025	0.0939441	0.111025	0.119565	0.281832	0.768634	0.512422	0.512422	0.392857	0.375776
	35	0.529412	0.509804	0.72549	0.529412	0.470588	1	0.901961	0.862745	0.764706	0.490196	0.490196	0.705882	0.705882	0.980392	0.607843				35	2.48042											35	-0.133946	-0.13096				35	0.0326087	0.0326087	0.0217391	0.076087	0.076087	0.5	0.217391	0.195652	0.336957	0.358696	0.228261
	36	0.309677	0.309677	0.258065	0.36129	0.309677	0.335484	0.864516	0.916129	0.683871	0.709677	0.516129	0.735484	0.658065	0.606452	0.632258				36	8.20413											36	0.156321	0.13809				36	0.125	0.0416667	0.208333	0.125	0.166667	0	0.0833333	0.208333	0.208333	0.166667	0.0833333
	37	0.615385	0.461538	0.358974	0.384615	0.487179	0.641026	0.74359	0.128205	0.538462	0.769231	0.717949	1	0.794872	0.487179	0.820513				37	-0.275786											37	0.124662	0.0915463				37	0.498188	0.504831	0.650966	0.644324	0.690821	0.491546	0.544686	0.577899	0.677536	0.664251	0.724034
	38	0.258013	0.336538	0.336538	0.235577	0.336538	0.908654	0.875	0.291667	0.426282	0.717949	0.583333	0.583333	0.706731	0.605769	0.706731				38	4.67851											38	0.337139	0.329143				38	0.421078	0.374291	0.405482	0.467864	0.405482	0.358696	0.436673	0.296314	0.483459	0.732987	0.577032
	39	0.0416667	0.0208333	0.03125	0.0416667	0.0416667	0.104167	1	0.0833333	0.0729167	0.135417	0.0729167	0.0833333	0.145833	0.21875	0.145833				39	5.05051											39	0.279656	0.29437				39	0.600543	0.415761	0.392663	0.53125	0.554348	0.438859	0.230978	0.369565	0.785326	0.785326	0.669837
	40	0.205882	0.294118	0.235294	0.117647	0.147059	0.352941	1	0.470588	0.529412	0.529412	0.558824	0.176471	0.264706	0.294118	0.323529				40	-2.89449											40	-0.00680985	-0.0285226				40	0.0783807	0.0671835	0.0699828	0.0475883	0.0783807	0.218346	0.878984	0.548665	0.663437	0.585056	0.537468
	41	0.314286	0.657143	0.428571	0.571429	0.685714	0.628571	1	0.542857	0.6	0.685714	0.714286	0.571429	0.628571	0.714286	0.657143				41	9.92736											41	-0.127083	-0.151822				41	0.149573	0.12963	0.119658	0.109687	0.19943	0.408832	0.518519	0.0797721	0.149573	0.418803	0.628205
	42	0.507716	0.561728	0.604938	0.502315	0.561728	0.545525	0.685957	0.658951	0.896605	0.869599	0.858796	0.837191	0.70216	0.793981	0.723765				42	0.42796											42	-0.075	-0.103806				42	0.226984	0.330159	0.302646	0.275132	0.247619	0.983598	0.77037	0.158201	0.165079	0.330159	0.474603
	43	0.133663	0.163366	0.148515	0.153465	0.163366	0.242574	1	0.69802	0.613861	0.663366	0.559406	0.440594	0.40099	0.376238	0.356436				43	-2.84128											43	0.026253	-0.109731				43	0.039886	0.039886	0	0.039886	0.039886	0.119658	0	0.039886	0.119658	0.19943	0.558405
	44	0.0146444	0.040272	0.0366109	0.0256276	0.0329498	0.0951883	0.933577	0.966527	0.827406	0.805439	0.805439	0.754184	0.853033	0.710251	0.827406				44	2.47067											44	0.333333	0.297121				44	0.674074	0.54963	0.611852	0.715556	0.528889	0.622222	0.445926	0.28	0.445926	0.591111	0.508148
	45	0.239437	0.225352	0.267606	0.15493	0.253521	0.422535	1	0.450704	0.56338	0.929577	0.661972	0.56338	0.507042	0.549296	0.605634				45	-4.2471											45	0.307228	0.278617				45	0.566753	0.614987	0.518519	0.566753	0.723514	0.494401	0.482343	0.397933	0.723514	0.856158	0.964686
	46	0.474614	0.506105	0.494859	0.449871	0.470116	0.49036	0.753535	0.645566	0.778278	0.960476	0.892995	0.924486	0.899743	0.863753	0.794023				46	0.730748											46	-0.244746	-0.233093				46	0.0422535	0.0316901	0.0633803	0.0211268	0.0352113	0.158451	1	0.387324	0.528169	0.447183	0.40493
	47	0.396825	0.301587	0.444444	0.380952	0.365079	0.650794	0.777778	0.793651	1	0.936508	0.936508	0.730159	0.936508	0.746032	0.730159				47	-11.4781											47	0.167759	0.111882				47	0.687719	0.665887	0.644055	0.709552	0.747758	0.846004	0.644055	0.349318	0.545809	0.780507	0.769591
	48	0.686275	0.784314	0.54902	0.588235	0.588235	0.745098	0.607843	0.72549	0.862745	1	0.980392	0.745098	0.745098	0.764706	0.764706				48	-1.23457											48	0.364486	0.323263				48	0.025	0	0.025	0.1	0.05	0.45	0.25	0.075	0.175	0.1	0.05
	49	0.230263	0.254644	0.222136	0.227554	0.257353	0.300697	0.899381	0.436146	0.712461	0.931889	0.95356	0.888545	0.839783	0.712461	0.799149				49	0.699011											49	-0.0800113	-0.131108				49	0.11215	0.11215	0.12016	0.0961282	0.168224	0.152203	0.400534	0.152203	0.376502	0.680908	0.8251
	50	0.330189	0.429245	0.396226	0.462264	0.313679	0.660377	0.908019	0.59434	0.660377	0.544811	0.511792	0.726415	0.379717	0.59434	0.627358				50	18.845											50	0.0673077	0.0471698				50	0.10989	0.0549451	0	0.0549451	0	0.0549451	0.164835	0.274725	0.43956	0.384615	0.549451
	51	0.223039	0.21732	0.280229	0.245915	0.234477	0.417484	0.977941	0.520425	0.537582	0.571895	0.503268	0.674837	0.543301	0.634804	0.577614				51	6.82753											51	0.209581	0.144476				51	0.149068	0.298137	0.186335	0.335404	0.298137	0.819876	0.409938	0.0745342	0.223602	0.149068	0.26087
	52	0	0	0.0512821	0	0	0.410256	0.564103	0.358974	0.358974	0.25641	0.102564	0.153846	0.307692	0.102564	0.0512821				52	16.8269											52	-0.35023	-0.461832				52	0.0408163	0	0	0.0204082	0.0612245	0.0612245	0.571429	0.22449	0.44898	0.591837	0.510204
	53	0.16	0.2	0.16	0.32	0.24	0.24	1	0.36	0.12	0.4	0.4	0.36	0.28	0.2	0.28				53	10.4396											53	-0.239161	-0.240223				53	0.24	0.154286	0.274286	0.274286	0.137143	0.325714	0.788571	0.342857	0.48	0.617143	0.411429
	54	0.38806	0.283582	0.41791	0.313433	0.328358	0.492537	1	0.567164	0.477612	0.671642	0.567164	0.552239	0.671642	0.373134	0.402985				54	-4.45736											54	0.286822	0.173145				54	0.223602	0.0745342	0.223602	0.0745342	0.186335	0.26087	0.559006	0.0372671	0.186335	0.149068	0.149068
	55	0.111111	0.111111	0	0.222222	0.333333	1	0.666667	0.166667	0.388889	0.333333	0.333333	0.5	0.222222	0.222222	0.277778				55	-17.9054											55	-0.0281014	-0.0360299				55	0.309524	0.309524	0.380952	0.261905	0.380952	0.642857	0.714286	0.261905	0.52381	0.428571	0.47619
	56	0.32	0.24	0.32	0.56	0.52	1	0.92	0.56	0.8	0.92	0.84	0.68	0.8	0.72	0.84				56	-1.9802											56	-0.0338609	-0.0472239				56	0.466667	0.342857	0.457143	0.4	0.352381	0.552381	0.857143	0.361905	0.742857	0.933333	0.714286
	57	0.144928	0.217391	0.188406	0.188406	0.26087	0.434783	0.898551	0.695652	0.956522	0.985507	0.753623	0.927536	0.710145	0.710145	0.898551				57	-12.3182											57	0.174259	0.101285				57	0.487395	0.537815	0.588235	0.588235	0.554622	0.470588	0.672269	0.336134	0.773109	0.705882	0.537815
	58	0.215686	0.333333	0.0784314	0.156863	0.254902	0.333333	0.607843	0.333333	0.607843	0.627451	0.54902	0.803922	0.588235	0.490196	0.647059				58	13.1579											58	0.00489168	-0.0224337				58	0.628571	0.257143	0.542857	0.228571	0.514286	0.6	0.857143	0.342857	0.685714	0.542857	0.542857
	59	0.388889	0.444444	0.253968	0.420635	0.436508	1	0.984127	0.579365	0.547619	0.595238	0.587302	0.515873	0.547619	0.460317	0.428571				59	-10.1906											59	-0.15942	-0.0882259				59	0.0496552	0.0248276	0.0372414	0.0496552	0.062069	0.111724	0.484138	0.335172	0.397241	0.583448	0.36
	60	0.290323	0.290323	0.258065	0.193548	0.322581	0.903226	0.290323	0.16129	0.677419	0.967742	0.967742	1	0.774194	0.677419	0.870968				60	-17.1681											60	-0.081225	0.047041				60	0.241379	0.172414	0.172414	0.172414	0.137931	0.586207	0.655172	0.275862	0.137931	0.448276	0.137931
	61	0.186047	0.255814	0.255814	0.162791	0.0930233	1	0.162791	0.0930233	0.139535	0.186047	0.348837	0.325581	0.255814	0.27907	0.325581				61	-6.86567											61	-0.248024	-0.238277				61	0.290847	0.671186	0.559322	0.31322	0.447458	0.559322	0.805424	0.626441	0.536949	0.715932	0.536949
	62	0.598802	0.628743	0.618762	0.633733	0.643713	0.763473	0.838323	0.883234	0.758483	0.793413	0.828343	0.833333	0.903194	0.878244	0.823353				62	4.85577											62	0.570873	0.593909				62	0.0528	0.1584	0	0	0.1056	0.1056	0.6864	0.2112	0.1056	0.3696	0.264
	63	0.110429	0.128834	0.0981595	0.0797546	0.0920245	0.460123	1	0.539877	0.797546	0.889571	0.472393	0.662577	0.539877	0.392638	0.447853				63	-1.26388											63	-0.0132812	-0.0101881				63	0.554074	0.456296	0.684444	0.44	0.554074	0.717037	0.896296	0.651852	0.814815	0.700741	0.717037
	64	0.2	0.173913	0.226087	0.208696	0.147826	0.443478	1	0.426087	0.626087	0.478261	0.391304	0.4	0.417391	0.321739	0.426087				64	-2.80227											64	-0.295855	-0.283568				64	0.151475	0.238033	0.151475	0.0865574	0.0865574	0.194754	0.627541	0.476066	0.497705	0.822295	0.692459
	65	0.238938	0.265487	0.0619469	0.168142	0.0973451	0.504425	1	0.40708	0.460177	0.584071	0.327434	0.40708	0.371681	0.336283	0.292035				65	-9.60168											65	-0.191406	-0.227612				65	0.0277778	0.111111	0.111111	0	0	0.222222	0.75	0.194444	0.416667	0.305556	0.222222
	66	0.252336	0.350467	0.242991	0.252336	0.191589	1	0.392523	0.107477	0.219626	0.378505	0.266355	0.359813	0.364486	0.247664	0.275701				66	-15.9408											66	0.0932722	0.0679612				66	0.100575	0.100575	0.181034	0.140805	0.100575	0.181034	0.985632	0.543103	0.563218	0.543103	0.422414
	67	0.186151	0.226619	0.226619	0.161871	0.145683	0.946942	0.906475	0.27518	0.380396	0.582734	0.623201	0.445144	0.380396	0.323741	0.445144				67	-6.91057											67	0.0191039	0.0886827				67	0.217514	0.375706	0.276836	0.257062	0.19774	0.751412	0.731638	0.632768	0.415254	0.454802	0.652542
	68	0.0568182	0.102273	0.0719697	0.094697	0.094697	0.378788	1	0.465909	0.515152	0.556818	0.272727	0.439394	0.371212	0.314394	0.420455				68	-4.42667											68	0.217877	0.20442				68	0.0614035	0.184211	0.122807	0	0.245614	0.122807	0.0614035	0	0.0614035	0	0
	69	0.52	0.39	0.45	0.54	0.54	0.705	0.595	0.415	0.865	0.82	0.64	0.685	0.66	0.73	0.715				69	8.15032											69	-0.0384742	-0.0324289				69	0.455285	0.401084	0.379404	0.455285	0.401084	0.921409	0.574526	0.314363	0.737127	0.715447	0.834688
	70	0	0	0.0789474	0	0.0526316	0.157895	0.421053	0.0789474	0.526316	0.394737	0.184211	0.0789474	0.105263	0.131579	0.105263				70	37.3494											70	0.325729	0.309136				70	0.2	0.2	0.333333	0.466667	0.6	0.866667	0.666667	0	0.0666667	0.0666667	0.133333
	71	0.0632911	0.101266	0.0632911	0.101266	0.126582	0.43038	0.974684	0.544304	0.582278	0.556962	0.417722	0.607595	0.582278	0.443038	0.35443				71	-1.38249											71	0.218274	0.148325				71	0.0362573	0.054386	0.126901	0.054386	0.0906433	0.525731	0.235673	0	0	0	0
	72	0.0714286	0	0.0714286	0	0.107143	0.285714	0.678571	0.25	0.321429	0.321429	0.0714286	0.25	0.25	0.357143	0.107143				72	-6.17284											72	0.774816	0.783834				72	0.133333	0.0666667	0.0666667	0	0.0666667	0.466667	0.4	0.266667	0.266667	0.133333	0.133333
	73	0.117647	0.117647	0	0	0.294118	1	0.0588235	0.0588235	0	0.294118	0.117647	0.117647	0.176471	0.176471	0.294118				73	-30.7692											73	0.314077	0.228718				73	0	0	0	0	0.0866667	0.563333	0.563333	0.216667	0.13	0.0433333	0.13
	74	0.499438	0.526434	0.533183	0.573678	0.56018	0.553431	0.938133	0.512936	0.688414	0.823397	0.553431	0.533183	0.600675	0.634421	0.600675				74	-6.81342											74	0.411034	0.394683				74	0.133333	0	0.133333	0.133333	0.133333	0.133333	0.6	0.533333	0.4	0.133333	0
	75	0	0	0.0178571	0.0357143	0.0178571	0.125	0.803571	0.482143	0.589286	0.553571	0.535714	0.607143	0.464286	0.410714	0.267857				75	8.48708											75	0.00116959	-0.0316742				75	0.0666667	0.0666667	0.0666667	0.2	0.0666667	0.2	0.866667	0.133333	0.333333	0.266667	0.4
	76	0.0694444	0.0277778	0.0138889	0.0694444	0.0138889	1	0.333333	0.0694444	0.166667	0.111111	0.166667	0.291667	0.347222	0.236111	0.222222				76	-29.717											76	-0.0134048	-0.0309414				76	0.0787302	0.0196825	0.0590476	0.0590476	0.0196825	0.15746	0.472381	0.492063	0.590476	0.354286	0.23619
	77	0.116279	0.0930233	0.0930233	0.162791	0.209302	1	0.209302	0.0930233	0	0.139535	0.186047	0.209302	0.0930233	0.0697674	0.116279				77	-20.8791											77	0.153061	0.160164				77	0.207059	0.150588	0.207059	0.263529	0.150588	0.225882	0.865882	0.225882	0.564706	0.527059	0.357647
	78	0.0526316	0.0526316	0	0.0526316	0	0.157895	0.894737	0.368421	0.368421	0.894737	0.894737	1	0.684211	0.842105	0.842105				78	-11.3636											78	0.16777	0.192785				78	0.147059	0.117647	0.147059	0.176471	0.0882353	0.161765	0.794118	0.161765	0.411765	0.397059	0.294118
	79	0.363636	0.227273	0.545455	0.272727	0.272727	0.636364	1	0.454545	0.409091	0.454545	0.636364	0.363636	0.227273	1	0.454545				79	-19.3548											79	0.206897	0.25				79	0.104575	0	0.104575	0	0	0.261438	0.104575	0.20915	0.522876	0.20915	0.156863
	80	0.0909091	0.0909091	0.0909091	0	0.0909091	0.0909091	0.272727	0.454545	0	0.454545	0.454545	0.181818	0.363636	0.818182	0.909091				80	29.5455											80	0.483108	0.456053				80	0.286445	0.204604	0.204604	0.327366	0.286445	0.204604	0.204604	0.368286	0.736573	0.57289	0.409207
	81	0	0.0769231	0	0	0	0.615385	0.384615	0.384615	0.384615	0.461538	0.615385	0.615385	0.692308	0.307692	0.384615				81	-11.1111											81	-0.697329	-0.680251				81	0	0	0.0344828	0	0.0172414	0.0172414	1	0.637931	0.482759	0.293103	0.224138
	82	0.4	0.386667	0.48	0.466667	0.426667	0.733333	0.666667	0.52	0.586667	0.826667	0.92	1	0.68	0.826667	0.733333				82	1.24555											82	0.231693	0.159322				82	0.253394	0.0723982	0.217195	0.289593	0.253394	0.0723982	0.217195	0.325792	0.651584	0.542986	0.506787
	83	0.0357143	0.142857	0.25	0.214286	0.0714286	0.214286	0.321429	0.357143	0.214286	0.214286	0.535714	0.321429	0.392857	0.25	0.285714				83	95.4023											83	-0.174564	-0.122016				83	0.0973631	0.0973631	0.162272	0.146045	0.0649087	0.259635	0.584178	0.210953	0.535497	0.551724	0.567951
	84	0.288889	0.288889	0.333333	0.355556	0.311111	0.511111	1	0.666667	0.444444	0.377778	0.422222	0.6	0.555556	0.577778	0.622222				84	-3.84615											84	0.907692	0.907692				84	0.0941176	0.235294	0.0941176	0.235294	0.141176	0.141176	0	0	0.0941176	0.141176	0.0470588
	85	0.106195	0.168142	0.159292	0.106195	0.185841	0.141593	0.982301	0.628319	0.486726	0.725664	0.59292	0.637168	0.690265	0.548673	0.59292				85	5.43319											85	0.0193286	0.0335224				85	0.146045	0.136917	0.219067	0.182556	0.146045	0.24645	0.803245	0.292089	0.611562	0.693712	0.565923
	86	0.316456	0.329114	0.341772	0.253165	0.379747	0.746835	0.582278	0.278481	0.518987	0.556962	0.620253	0.78481	0.582278	0.481013	0.594937				86	24.0088											86	0.27179	0.27179				86	0.336898	0.28877	0.336898	0.240642	0.360963	0.216578	0.360963	0.529412	0.625668	0.721925	0.890374
	87	0	0.0243902	0.00813008	0.00813008	0.0203252	0.097561	1	0.691057	0.398374	0.447154	0.325203	0.373984	0.361789	0.288618	0.308943				87	3.31439											87	0.311439	0.338354				87	0.0241228	0.0361842	0.0120614	0.0361842	0.0723684	0.060307	0.808114	0.265351	0.229167	0.180921	0.192982
	88	0.027027	0.0810811	0.135135	0	0.189189	0.189189	1	0.540541	0.621622	0.405405	0.405405	0.459459	0.216216	0.243243	0.324324				88	-2.45399											88	0.60933	0.511795				88	0.0859375	0.143229	0.0572917	0.0859375	0.171875	0.229167	0.429688	0.515625	0.315104	0.286458	0.286458
	89	0.43662	0.401408	0.443662	0.366197	0.359155	0.852113	0.943662	0.457746	0.697183	0.633803	0.619718	0.753521	0.676056	0.633803	0.626761				89	9.49949											89	0.273177	0.109914				89	0.0625	0	0.0625	0	0	0.125	0.4375	0.125	0.25	0.375	0.0625
	90	0.177419	0.0967742	0.145161	0.112903	0.177419	0.774194	0.903226	0.306452	0.306452	0.435484	0.467742	0.435484	0.435484	0.5	0.370968				90	-0.980392											90	0.0356093	0.190387				90	0.234375	0.1875	0	0.046875	0.046875	0.375	0.1875	0.140625	0.1875	0.5625	0.609375
	91	0	0	0	0.1	0.1	1	0.0333333	0.0333333	0.1	0.4	0.1	0.466667	0.2	0.1	0.1				91	-17.5439											91	0.28809	0.334886				91	0.0509259	0.0509259	0.0509259	0.152778	0.101852	0.967593	0.203704	0.305556	0.152778	0	0.101852
	92	0.0416667	0	0.0416667	0	0	1	0.0416667	0	0	0.166667	0	0.0416667	0.291667	0.0833333	0				92	-14.5299											92	0.19521	0.0091001				92	0	0	0.0833333	0	0.0833333	0.166667	0	0	0	0.5	0
	93	0.230769	0.205128	0.102564	0.0769231	0.153846	1	0.230769	0.128205	0.230769	0.461538	0.0512821	0.307692	0.25641	0.128205	0.179487				93	-20.6897											93	0.395099	0.362041				93	0	0.0611111	0.0305556	0.0305556	0.0305556	0.183333	0.305556	0.244444	0.244444	0.183333	0.0305556
	94	0.202703	0.344595	0.141892	0.202703	0.141892	0.547297	0.993243	0.182432	0.648649	0.608108	0.202703	0.162162	0.486486	0.182432	0.445946				94	6.66667											94	0.234847	0.159415				94	0.271605	0.271605	0.441358	0.271605	0.560185	0.712963	0.322531	0.135802	0.407407	0.339506	0.373457
	95	0.0701754	0.0350877	0.0877193	0.0526316	0.0701754	0.877193	1	0.298246	0.631579	0.666667	0.298246	0.350877	0.421053	0.350877	0.350877				95	-19.7324											95	0.179429	0.155273				95	0.483871	0.580645	0.403226	0.5	0.451613	0.935484	0.274194	0.564516	0.548387	0.419355	0.451613
	96	0	0	0	0	0	0.107143	1	0.25	0.5	0.75	0.0714286	0.25	0.214286	0.178571	0.0714286				96	-32.6316											96	0.0118056	0.0146124				96	0.643939	0.598485	0.424242	0.530303	0.55303	0.742424	0.757576	0.621212	0.727273	0.651515	0.636364
	97	0.0588235	0	0	0	0	0.0588235	1	0.294118	0.235294	0.411765	0	0.117647	0.117647	0.0588235	0.0588235				97	-13.3333											97	-0.00639659	-0.0391753				97	0.0775401	0	0	0	0	0	0.465241	0.31016	0.697861	0.930481	0.930481
	98	0.230769	0.375	0.490385	0.490385	0.375	0.980769	0.836538	0.490385	0.778846	0.807692	0.663462	0.519231	0.894231	0.403846	0.605769				98	-15.7025											98	0.36612	0.152074				98	0	0	0	0.319853	0.213235	0.213235	0.746324	0.106618	0	0	0
	99	0.157895	0.0789474	0.0263158	0.184211	0.0263158	1	0.184211	0.105263	0.315789	0.210526	0.0263158	0.105263	0.342105	0.157895	0.236842				99	1.96078											99	-0.166667	-0.148936				99	0.117647	0.117647	0	0	0	0	0.352941	0.352941	0.117647	0.352941	0.117647
	100	0.142857	0	0.142857	0.0952381	0	1	0.142857	0.0952381	0.285714	0.380952	0.190476	0.571429	0.47619	0.047619	0.047619				100	-13.7255											100	0.00286533	0.0294118				100	0.105263	0.157895	0.368421	0.157895	0.157895	0.631579	0.263158	0.157895	1	0.526316	0.263158
	101	0.222222	0.148148	0.296296	0.185185	0.111111	0.518519	1	0.62963	0.703704	0.814815	0.518519	0.62963	0.62963	0.222222	0.481481				101	-7.22892											101	0.11502	0.0721273				101	0.896682	0.754525	0.798265	0.754525	0.809201	0.885747	0.754525	0.470211	0.645173	0.776395	0.634238
	102	0.294643	0.357143	0.419643	0.401786	0.383929	0.517857	0.982143	0.553571	0.723214	0.830357	0.803571	0.633929	0.705357	0.642857	0.571429				102	11.9231											102	0.458746	0.376947				102	0.106618	0	0.319853	0.213235	0	0.319853	0.213235	0	0.213235	0.319853	0.213235
	103	0.208333	0.125	0.125	0.166667	0.0833333	0.375	1	0.208333	0.541667	0.791667	0.5	0.5	0.458333	0.208333	0.291667				103	16.2393											103	0.535948	0.394659				103	0	0.0334967	0	0.10049	0	0.20098	0.20098	0.0669935	0.234477	0.10049	0.0334967
	104	0.0545455	0.0363636	0	0.0727273	0.0545455	0.127273	0.981818	0.381818	0.581818	0.672727	0.345455	0.345455	0.309091	0.436364	0.363636				104	4.4											104	0.0385488	-0.0821643				104	0.113725	0	0	0.284314	0.0568627	0.170588	0.739216	0.227451	0.170588	0.341176	0.454902
	105	0.425743	0.455446	0.485149	0.594059	0.613861	0.633663	0.940594	0.346535	0.465347	0.732673	0.49505	0.485149	0.633663	0.60396	0.455446				105	7.86325											105	-0.369128	-0.182609				105	0	0.0962567	0.0962567	0	0.0962567	0.0962567	0.818182	0.240642	0.144385	0.192513	0.144385
	106	0.369565	0.532609	0.48913	0.445652	0.5	0.380435	0.934783	0.326087	0.706522	0.652174	0.413043	0.597826	0.467391	0.554348	0.5				106	0.982318											106	0.0289906	0.0555357				106	0.538091	0.364513	0.555448	0.486017	0.503375	0.486017	0.972035	0.572806	0.642237	0.676953	0.538091
	107	0.581818	0.509091	0.490909	0.545455	0.490909	0.545455	0.781818	0.381818	0.563636	0.836364	0.872727	0.781818	0.781818	0.727273	0.618182				107	14.7757											107	0.345646	0.328619				107	0.3776	0.341058	0.328877	0.341058	0.38978	0.816102	0.58467	0.207071	0.19489	0.0730838	0.109626
	108	0.08	0.18	0.24	0.16	0.22	0.22	0.58	0.12	0.52	0.6	0.8	0.52	0.46	0.4	0.68				108	4.89796											108	0.5	0.545455				108	0.1	0.1	0.1	0	0.2	0	0.1	0.3	0.4	0.4	0.3
	109	0.671233	0.493151	0.739726	0.575342	0.712329	0.657534	1	0.39726	0.616438	0.739726	0.561644	0.561644	0.589041	0.657534	0.69863				109	-1.47992											109	0.325103	0.34728				109	0.0927602	0.0927602	0	0	0	0.278281	0.742081	0.18552	0.371041	0.18552	0.649321
	110	0.0782609	0.108696	0.108696	0.108696	0.126087	0.295652	1	0.356522	0.547826	0.456522	0.456522	0.404348	0.365217	0.321739	0.386957				110	12.0265											110	-0.219048	-0.0786517				110	0.2	0	0	0	0	1	0	0	0.2	0	0
	111	0.0615385	0.0615385	0.0538462	0.0307692	0.0538462	0.246154	1	0.176923	0.3	0.461538	0.161538	0.223077	0.184615	0.238462	0.176923				111	16.5049											111	-0.807629	-0.796491				111	0.0214286	0.0214286	0.0428571	0.0214286	0.0214286	0.128571	0.857143	0.257143	0.471429	0.3	0.192857
	112	0.151351	0.0756757	0.118919	0.135135	0.0972973	0.145946	1	0.383784	0.756757	0.832432	0.67027	0.697297	0.697297	0.8	0.648649				112	3.66748											112	-0.366736	-0.359606				112	0	0	0	0.0372807	0.111842	0	0.52193	0.298246	0.894737	0.372807	0.633772
	113	0.694444	0.611111	0.631944	0.673611	0.604167	1	0.784722	0.458333	0.777778	0.923611	0.645833	0.597222	0.680556	0.701389	0.673611				113	13.9022											113	0.300448	0.183673				113	0	0.3	0	0.6	0.6	0	0.6	0	0	0.3	0.3
	114	0.186916	0.317757	0.523364	0.242991	0.28972	0.607477	0.962617	0.224299	0.364486	0.560748	0.46729	0.46729	0.598131	0.700935	0.775701				114	17.6183											114	-0.00938967	-0.00938967				114	0	0	0	0.0526316	0.0526316	0.0526316	0.947368	0.105263	0.578947	0.315789	0.421053
	115	0.0930233	0.116279	0.151163	0.151163	0.0930233	0.337209	1	0.255814	0.418605	0.465116	0.360465	0.290698	0.267442	0.267442	0.313953				115	18.1287											115	0.299566	0.362671				115	0.230769	0.192308	0.192308	0.192308	0.384615	0.230769	0.115385	0.0769231	0.115385	0	0.0384615
	116	0.20339	0.177966	0.177966	0.254237	0.186441	0.338983	1	0.372881	0.542373	0.584746	0.40678	0.313559	0.330508	0.40678	0.322034				116	16.8807											116	0.122924	0.265918				116	0	0.125	0.125	0.25	0.125	0	0.125	0	0.125	0.125	0
																																117	0.280236	0.369085				117	0.5	0.666667	0.333333	0.166667	0.5	0.166667	0.666667	0	0	0.166667	0.166667
	Firing rate for Go stimulus (normalized) (laser on block)																															118	-0.00262927	0.0280036				118	0.4125	0.3	0.3375	0.4125	0.1875	0.3375	0.7875	0.3	0.225	0.15	0.0375
	Time after stimulus onset (ms) Cell #	-200	-150	-100	-50	0	50	100	150	200	250	300	350	400	450	500																119	0.289777	0.354318				119	0.692623	0.772541	0.506148	0.639344	0.719262	0.612705	0.452869	0.186475	0.532787	0.559426	0.772541
	1	0.0869565	0.0434783	0.0434783	0.173913	0.0869565	0.478261	0.0434783	0	0.391304	0.0434783	0.0869565	0.0869565	0.0869565	0	0																120	-0.185501	-0.0839329				120	0	0.17	0.085	0	0	0.085	0.51	0.51	0.17	0.425	0.425
	2	0.0416667	0.0416667	0.0416667	0	0.166667	0.75	0.416667	0.166667	0.666667	0.291667	0.375	0.458333	0.375	0.125	0.125																121	0.186561	0.118254				121	0.09375	0.09375	0.09375	0.078125	0.09375	0.0625	0.625	0.4375	0.59375	0.390625	0.25
	3	0.125	0.125	0.25	0	0	0.5	1	0.125	0.375	0.375	0.125	0.125	0.75	0.125	0.25																122	-0.871983	-0.886512				122	0.0168539	0.0168539	0	0	0.0337079	0	0.674157	0.202247	0.303371	0.185393	0.168539
	4	0.485714	0.314286	0.409524	0.295238	0.533333	0.657143	0.6	0.209524	0.72381	0.590476	0.619048	0.52381	0.419048	0.504762	0.542857																123	0.0297872	0.00319792				123	0.303448	0.165517	0.358621	0.248276	0.303448	0.468966	0.937931	0.496552	0.468966	0.331034	0.165517
	5	0.173913	0.0869565	0.26087	0.217391	0.304348	0.478261	0.73913	1	0.826087	0.434783	0.782609	0.434783	0.391304	0.826087	0.695652																124	0.330184	0.395844				124	0.346939	0.244898	0.183673	0.428571	0.326531	1	0.122449	0.0408163	0.0408163	0.122449	0.244898
	6	0.333333	0.5	0.4	0.3	0.266667	0.7	0.433333	0.9	0.5	1	0.433333	0.7	0.566667	0.533333	0.433333																125	0.29347	0.328406				125	0.141026	0.0769231	0.153846	0.179487	0.141026	0.538462	0.166667	0.025641	0.0769231	0.179487	0.230769
	7	0.415385	0.323077	0.476923	0.446154	0.415385	0.4	0.876923	0.676923	0.907692	0.692308	0.461538	0.553846	0.569231	0.584615	0.538462																126	0.326364	0.248666				126	0.345946	0.281081	0.454054	0.497297	0.259459	0.410811	0.237838	0.0648649	0.216216	0.367568	0.497297
	8	0.375	0.25	0.375	0.458333	0.708333	0.458333	0.791667	0.791667	0.875	0.666667	0.916667	0.458333	0.375	0.541667	0.583333																127	0.249815	0.275467				127	0.655738	0.672131	0.704918	0.508197	0.590164	0.967213	0.655738	0.295082	0.442623	0.672131	0.655738
	9	0.233333	0.233333	0.5	0.1	0.233333	0.966667	0.866667	0.6	0.4	0.4	0.133333	0.4	0.266667	0.333333	0.333333																128	0.35132	0.348946				128	0.12766	0.159574	0.148936	0.202128	0.0851064	1	0.106383	0.0212766	0.0212766	0.0212766	0.0212766
	10	0.025641	0.025641	0	0.025641	0	0.153846	1	0.794872	0.564103	0.717949	0.461538	0.717949	0.564103	0.358974	0.717949																129	-0.183099	-0.192999				129	0.110145	0.247826	0.123913	0.261594	0.0963768	0.316667	0.894928	0.688406	0.757246	0.812319	0.715942
	11	0.0930233	0.0930233	0.162791	0.0465116	0.209302	0.209302	0.651163	0.651163	0.72093	0.534884	0.372093	0.465116	0.325581	0.372093	0.465116																130	0.766316	0.755766				130	0.0941176	0.0470588	0.0941176	0.0941176	0.0941176	0.423529	0.494118	0.211765	0.258824	0.188235	0.117647
	12	0.433333	0.3	0.266667	0.333333	0.5	0.6	0.5	0.6	0.566667	1	1	0.633333	0.5	0.833333	0.466667																131	0.639238	0.651036				131	0.651429	0.461429	0.325714	0.488571	0.488571	0.895714	0.325714	0.162857	0.271429	0.244286	0.0814286
	13	0.208333	0.291667	0.354167	0.208333	0.270833	0.520833	0.666667	0.6875	0.541667	0.5	0.4375	0.375	0.5625	0.395833	0.458333																132	0.045091	0.0679068				132	0.416	0.352	0.544	0.472	0.464	0.536	0.872	0.432	0.664	0.712	0.72
	14	0	0.0526316	0.0526316	0.105263	0.210526	0.105263	0.578947	0.210526	0.894737	1	0.578947	0.578947	0.473684	0.473684	0.578947																133	0.15934	0.155287				133	0.393258	0.438202	0.382022	0.348315	0.314607	0.47191	0.629213	0.494382	0.595506	0.707865	0.606742
	15	0.0212766	0.0425532	0.255319	0.0851064	0.0851064	0.191489	1	0.297872	0.340426	0.297872	0.12766	0.234043	0.212766	0.170213	0.148936																134	0.149341	0.178183				134	0.272727	0.309091	0.290909	0.272727	0.227273	0.863636	0.318182	0.263636	0.236364	0.345455	0.245455
	16	0.0434783	0.0434783	0.152174	0.130435	0.217391	0.173913	1	0.413043	0.26087	0.456522	0.195652	0.23913	0.282609	0.543478	0.565217																135	0.244594	0.189724				135	0.0793651	0.031746	0.0952381	0.111111	0.0952381	0.825397	0.650794	0.68254	0.460317	0.666667	0.428571
	17	0.146341	0.146341	0.317073	0.121951	0.268293	0.390244	0.292683	0.219512	0.121951	0.0243902	0.0243902	0.219512	0.341463	0.536585	0.585366																136	-0.0725552	-0.141188				136	0.0726339	0.217902	0.19369	0.217902	0.290536	0.217902	0.290536	0.460015	0.314747	0.363169	0.266324
	18	0.141732	0.149606	0.110236	0.133858	0.181102	0.322835	0.992126	0.992126	0.76378	0.984252	0.787402	0.76378	0.716535	0.76378	0.700787																137	0.353778	0.437395				137	0.529518	0.512436	0.495355	0.495355	0.495355	0.478274	0.461193	0.239137	0.358705	0.409949	0.341624
	19	0.214286	0.0714286	0.0714286	0.0714286	0.714286	0.428571	0.142857	0.285714	0.642857	0.357143	0.785714	0.642857	0.571429	0.5	0.428571																138	0.318865	0.310116				138	0.0679478	0.158545	0.135896	0.158545	0.135896	0.294441	0.770075	0.181194	0.135896	0.203844	0.181194
	20	0.0666667	0.0333333	0.0333333	0.0333333	0.166667	0.366667	1	0.433333	0.533333	0.266667	0.4	0.233333	0.2	0.2	0.366667																139	0.226006	0.185629				139	0.324059	0.378069	0.10802	0.432079	0.162029	0.486088	0.432079	0.648118	0.324059	0.486088	0.324059
	21	0.55	0.625	0.575	0.525	0.875	0.95	0.625	1	0.975	0.85	0.65	0.55	0.85	0.9	0.825																140	0.14564	0.131291				140	0.329412	0.4	0.305882	0.411765	0.352941	0.470588	0.917647	0.764706	0.776471	0.8	0.705882
	22	0.142857	0	0.214286	0.142857	0.0357143	0.464286	0.178571	0.178571	0.285714	0.428571	0.285714	0.285714	0.392857	0.321429	0.428571																141	0.240685	0.176695				141	0.0866261	0.346505	0.411474	0.346505	0.368161	0.4981	0.411474	0.411474	0.454787	0.519757	0.411474
	23	0	0	0.0212766	0.0212766	0.276596	0.361702	1	0.723404	0.489362	0.446809	0.212766	0.489362	0.297872	0.297872	0.170213																142	0.39661	0.38255				142	0.114362	0.190603	0.228723	0.266844	0.0381206	0.152482	0.419326	0.228723	0.0762411	0.266844	0.114362
	24	0.157895	0	0.0526316	0.105263	0.157895	0.315789	0.578947	0.631579	0.789474	0.789474	1	0.578947	0.894737	0.421053	0.526316																143	0.14495	0.125398				143	0.12633	0.151596	0.143174	0.151596	0.134752	0.218972	0.968528	0.808511	0.614805	0.665337	0.387411
	25	0.129032	0.0645161	0.0645161	0.0645161	0.16129	0.677419	1	0.870968	0.677419	0.774194	0.516129	0.322581	0.387097	0.483871	0.225806																144	-0.202656	-0.218953				144	0.0707447	0.0707447	0.0505319	0.0808511	0.0707447	0.282979	0.859043	0.69734	0.373936	0.444681	0.485106
	26	0.0377358	0.0566038	0.0188679	0.0188679	0.169811	0.264151	0.886792	0.924528	0.698113	0.377358	0.396226	0.358491	0.566038	0.54717	0.471698																145	0.166197	0.131148				145	0.202128	0.346505	0.317629	0.317629	0.288754	0.202128	0.288754	0.144377	0.0866261	0.173252	0.173252
	27	0.482759	0.525862	0.5	0.543103	0.836207	0.612069	0.862069	1	0.905172	0.655172	0.87931	0.87069	0.818966	0.801724	0.801724																146	-0.134044	-0.128668				146	0.0839607	0.0839607	0.0559738	0.0653028	0.0839607	0.242553	0.9982	0.736989	0.354501	0.475777	0.382488
	28	0.522936	0.495413	0.486239	0.522936	0.642202	0.825688	0.651376	0.733945	0.715596	0.59633	0.688073	0.651376	0.605505	0.66055	0.614679																147	0.381107	0.403974				147	0	0	0	0.0416667	0.0833333	0.166667	0.291667	0.333333	0.0833333	0.125	0.125
	29	0.609524	0.495238	0.47619	0.628571	0.714286	0.952381	0.933333	0.895238	0.933333	0.904762	0.847619	0.866667	0.838095	0.92381	0.895238																148	0.192692	0.167305				148	0.570479	0.504654	0.460771	0.460771	0.394947	0.59242	0.504654	0.307181	0.416888	0.504654	0.43883
	30	0	0	0.0769231	0	0.538462	0.692308	0.846154	0.615385	0.461538	0.538462	0.153846	0.461538	0.615385	0.923077	1																149	0.122917	0.0866935				149	0.32766	0.343262	0.468085	0.343262	0.296454	0.358865	0.561702	0.889362	0.82695	0.93617	0.639716
	31	0.198413	0.15873	0.238095	0.238095	0.238095	0.833333	0.595238	0.0793651	0.198413	0.0396825	0.119048	0.198413	0.238095	0	0.238095																150	0.242321	0.363296				150	0.289616	0.307717	0.253414	0.325818	0.271515	0.778342	0.289616	0.108606	0.036202	0.0905049	0.199111
	32	0.537037	0.425926	0.444444	0.425926	0.537037	0.592593	0.555556	0.759259	0.944444	0.685185	0.722222	0.962963	0.888889	0.888889	0.925926																151	0.223266	0.170878				151	0.482713	0.680186	0.636303	0.526596	0.526596	0.548537	0.43883	0.614362	0.504654	0.636303	0.43883
	33	0.372093	0.372093	0.395349	0.337209	0.465116	0.761628	1	0.55814	0.517442	0.412791	0.430233	0.47093	0.476744	0.389535	0.44186																152	0.359899	0.342072				152	0.171053	0.355263	0.368421	0.407895	0.5	0.592105	0.776316	0.184211	0.0789474	0.105263	0.184211
	34	0.231579	0.236842	0.252632	0.284211	0.236842	0.594737	1	0.794737	0.678947	0.657895	0.621053	0.621053	0.615789	0.568421	0.510526																153	0.486506	0.475742				153	0.0757979	0.12633	0.0757979	0.151596	0.101064	0.353723	0.783245	0.0757979	0.0505319	0.202128	0.12633
	35	0.457516	0.424837	0.637255	0.555556	0.555556	0.849673	0.653595	0.800654	0.915033	0.751634	0.735294	0.620915	0.735294	0.866013	0.767974																154	-0.191837	-0.367412				154	0.230769	0	0.0769231	0.384615	0.153846	0.230769	0.153846	0	0.0769231	0.307692	1
	36	0.27957	0.290323	0.333333	0.322581	0.365591	0.247312	1	0.817204	0.688172	0.709677	0.688172	0.634409	0.83871	0.774194	0.806452																155	0.40098	0.404423				155	0.0138272	0.0138272	0.0276543	0	0.0138272	0.124444	0.594568	0.594568	0.38716	0.497778	0.29037
	37	0.586081	0.380952	0.410256	0.380952	0.615385	0.703297	0.615385	0.29304	0.791209	0.996337	0.644689	0.791209	0.673993	0.468864	0.644689																156	0.422292	0.517588				156	0.25	0.25	0.5	0.583333	0.583333	0.708333	0.958333	0.291667	0.25	0.291667	0.208333
	38	0.423077	0.24359	0.384615	0.461538	0.397436	0.782051	0.679487	0.410256	0.564103	1	0.692308	0.820513	0.564103	0.576923	0.615385																157	0.266106	0.170984				157	0.428718	0.248205	0.451282	0.270769	0.406154	0.970256	0.135385	0.0225641	0.112821	0.135385	0.0902564
	39	0.0119048	0.0119048	0.0238095	0.0714286	0.047619	0.142857	0.857143	0.130952	0.166667	0.107143	0.107143	0.202381	0.190476	0.119048	0.142857																158	0.2269	0.102021				158	0.458333	0.458333	0.472222	0.444444	0.527778	1	0.305556	0.180556	0.472222	0.375	0.541667
	40	0.369748	0.0672269	0.168067	0.168067	0.638655	0.739496	0.638655	0.436975	0.638655	0.436975	0.302521	0.235294	0.235294	0.436975	0.268908																159	0.294118	0.16061				159	0.356364	0.356364	0.305455	0.254545	0.356364	0.814545	0.254545	0.101818	0.203636	0.254545	0.203636
	41	0.587755	0.489796	0.587755	0.620408	0.489796	0.816327	0.685714	0.718367	0.979592	0.522449	0.75102	0.783673	0.816327	0.685714	0.653061																160	-0.479675	-0.539568				160	0.0414815	0	0	0	0	0	0.414815	0.165926	0.124444	0.124444	0.165926
	42	0.530864	0.555556	0.574074	0.592593	0.524691	0.506173	0.598765	0.648148	0.882716	1	0.925926	0.783951	0.777778	0.734568	0.746914																161	0.224424	0.107022				161	0.477714	0.276571	0.276571	0.402286	0.352	0.779429	0.251429	0.125714	0.326857	0.352	0.452571
	43	0.12447	0.141443	0.141443	0.107496	0.1471	0.282885	0.956153	0.758133	0.673267	0.463932	0.424328	0.424328	0.480905	0.362093	0.373409																162	0.15836	0.0913717				162	0.116044	0.164396	0.145055	0.116044	0.222418	0.454505	0.705934	0.444835	0.473846	0.28044	0.261099
	44	0.041841	0.0376569	0.0209205	0.0460251	0.0251046	0.0585774	0.953975	1	0.811715	0.92887	0.887029	0.790795	0.786611	0.774059	0.774059																163	0.415073	0.547355				163	0.16	0.24	0.24	0.28	0.08	0.52	0.76	0.2	0.48	0.68	0.4
	45	0.241449	0.209256	0.354125	0.193159	0.305835	0.386318	0.885312	0.498994	0.692153	0.61167	0.740443	0.515091	0.61167	0.498994	0.547284																164	0.151222	0.189203				164	0.546207	0.576552	0.622069	0.546207	0.591724	0.758621	0.955862	0.591724	0.637241	0.713103	0.591724
	46	0.493573	0.498715	0.465296	0.514139	0.478149	0.503856	0.701799	0.676093	0.863753	1	0.956298	0.830334	0.820051	0.899743	0.809769																165	0.259661	0.212003				165	0.5	0.363636	0.454545	0.454545	0.363636	0.136364	0.545455	0.681818	0.318182	0.636364	1
	47	0.435374	0.689342	0.399093	0.30839	0.181406	0.471655	0.743764	0.689342	0.961451	0.92517	0.798186	0.725624	0.634921	0.707483	0.634921																166	0.433048	0.327177				166	0.227273	0.227273	0.272727	0.181818	0.0909091	0.772727	0.136364	0.0909091	0.272727	0.363636	0.636364
	48	0.605042	0.627451	0.560224	0.627451	0.492997	0.582633	0.717087	0.717087	0.784314	0.896359	0.918768	0.918768	0.761905	0.87395	0.672269																167	0.042836	-0.0131395				167	0.396962	0.411139	0.382785	0.297722	0.35443	0.368608	0.567089	0.453671	0.595443	0.60962	0.652152
	49	0.28483	0.340557	0.303406	0.337461	0.340557	0.455108	0.95356	0.495356	0.73065	0.947368	1	0.829721	0.736842	0.69969	0.678019																168	0.188953	0.140865				168	0.34	0.26	0.38	0.34	0.36	0.6	0.8	0.28	0.58	0.48	0.42
	50	0.415094	0.339623	0.396226	0.377358	0.377358	0.660377	0.830189	1	0.679245	0.773585	0.660377	0.830189	0.584906	0.603774	0.754717																169	-0.310476	-0.285056				169	0.378378	0.405405	0.378378	0.351351	0.432432	0.324324	0.675676	0.702703	0.810811	0.621622	0.810811
	51	0.24183	0.228758	0.215686	0.215686	0.30719	0.784314	1	0.647059	0.568627	0.555556	0.607843	0.601307	0.607843	0.54902	0.444444
	52	0	0.0384615	0.0384615	0.0769231	0.192308	0.0769231	1	0.230769	0.153846	0.269231	0.384615	0.384615	0.307692	0.0769231	0.230769																						Firing rate for CR trial (normalized) (spike/s)(laser on block)
	53	0.21	0.27	0.21	0.12	0.24	0.21	0.81	0.63	0.39	0.39	0.3	0.27	0.3	0.42	0.3																						Time after stimulus onset (ms) Cell #	-200	-150	-100	-50	0	50	100	150	200	250	300
	54	0.414179	0.503731	0.268657	0.235075	0.201493	0.291045	0.895522	0.559701	0.660448	0.783582	0.559701	0.447761	0.402985	0.548507	0.369403																						1	0.0964912	0.225146	0.418129	0.289474	0.25731	0.546784	0.418129	0.128655	0.128655	0.385965	0.868421
	55	0.166667	0.125	0.0833333	0.0416667	0.166667	0.541667	0.625	0.333333	0.333333	0.291667	0.0833333	0.416667	0.208333	0.25	0.291667																						2	0.336842	0.421053	0.463158	0.421053	0.378947	0.505263	0.463158	0.126316	0.378947	0.336842	0.378947
	56	0.3	0.36	0.57	0.45	0.39	0.87	0.87	0.66	0.81	0.99	0.9	0.87	0.69	0.6	0.66																						3	0.192685	0.216771	0.289028	0.240856	0.289028	0.698483	0.38537	0.0963426	0.0722569	0.602141	0.674398
	57	0.130435	0.184783	0.163043	0.152174	0.108696	0.271739	0.902174	0.673913	0.728261	0.826087	1	0.695652	0.619565	0.706522	0.565217																						4	0.0979757	0.187045	0.293927	0.178138	0.231579	0.578947	0.320648	0.0267206	0.151417	0.614575	0.757085
	58	0.205882	0.132353	0.264706	0.235294	0.338235	0.117647	1	0.632353	0.588235	0.632353	0.691176	0.735294	0.661765	0.691176	0.573529																						5	0.105263	0.263158	0.184211	0.131579	0.263158	0.578947	0.184211	0.0789474	0.105263	0.105263	0.5
	59	0.390476	0.390476	0.428571	0.32381	0.580952	0.809524	0.942857	0.514286	0.447619	0.6	0.561905	0.4	0.447619	0.514286	0.371429																						6	0.276129	0.404091	0.303068	0.309803	0.336742	0.936144	0.323273	0.0269394	0.107758	0.558992	0.747568
	60	0.270968	0.193548	0.232258	0.116129	0.658065	0.696774	0.193548	0.116129	0.503226	0.735484	0.890323	0.929032	0.696774	0.812903	0.464516																						7	0.222222	0.444444	0.592593	0.444444	0.37037	0.716049	0.308642	0.0864198	0.234568	1	0.753086
	61	0.223256	0.167442	0.223256	0.055814	0.167442	0.893023	0.139535	0.0837209	0.111628	0.334884	0.306977	0.27907	0.223256	0.306977	0.223256																						8	0.338624	0.22575	0.239859	0.282187	0.380952	0.536155	0.663139	0.691358	0.761905	0.620811	0.522046
	62	0.640719	0.718563	0.730539	0.718563	0.928144	0.874251	0.958084	0.766467	0.694611	0.790419	0.934132	1	0.898204	0.946108	0.844311																						9	0.25	0.208333	0.125	0.166667	0.25	0.208333	0.416667	1	0.791667	0.625	0.708333
	63	0.114519	0.0927062	0.109066	0.0436264	0.163599	0.452624	0.899796	0.665303	0.899796	0.64349	0.638037	0.479891	0.490798	0.518064	0.436264																						10	0.0776786	0.103571	0.103571	0.0517857	0.0517857	0.699107	0.155357	0.0517857	0.0258929	0.155357	0.0776786
	64	0.185507	0.123671	0.247343	0.170048	0.401932	0.680193	0.827053	0.556522	0.541063	0.44058	0.371014	0.409662	0.378744	0.28599	0.301449																						11	0.0553571	0.138393	0.110714	0.138393	0.110714	0.636607	0.0830357	0	0.138393	0.138393	0.138393
	65	0.173058	0.110128	0.141593	0.149459	0.519174	0.558505	0.849558	0.46411	0.487709	0.361849	0.243854	0.330383	0.346116	0.33825	0.259587																						12	0.103795	0.103795	0.0691964	0.121094	0.0864955	0.813058	0.172991	0	0.0172991	0.0518973	0.103795
	66	0.220145	0.195223	0.307373	0.257529	0.319834	0.780893	0.456906	0.11215	0.178609	0.178609	0.228453	0.377985	0.261682	0.257529	0.203531																						13	0.310714	0.207143	0.207143	0.207143	0	0.310714	0.207143	0	0.103571	0.103571	0.310714
	67	0.172662	0.0647482	0.223022	0.172662	0.352518	0.920863	1	0.352518	0.345324	0.352518	0.438849	0.482014	0.431655	0.294964	0.323741																						14	0	0	0	0.0909091	0.0909091	0	0.636364	0.363636	0.363636	1	0.454545
	68	0.0639731	0.0572391	0.0740741	0.047138	0.188552	0.377104	0.838384	0.508418	0.569024	0.441077	0.377104	0.447811	0.346801	0.316498	0.30303																						15	0.258929	0.0647321	0.0647321	0.0647321	0	0.194196	0	0	0	0	0.0647321
	69	0.408889	0.453333	0.413333	0.475556	0.693333	0.564444	0.942222	0.488889	1	0.671111	0.915556	0.808889	0.693333	0.742222	0.56																						16	0.522727	0.454545	0.477273	0.545455	0.454545	0.5	0.340909	0.590909	0.704545	0.636364	0.568182
	70	0	0.0789474	0.0526316	0.0789474	0.421053	1	0.157895	0.131579	0.473684	0.473684	0.105263	0.210526	0.184211	0.0789474	0.184211																						17	0.319328	0.302521	0.403361	0.420168	0.319328	0.336134	0.184874	0.151261	0.302521	0.252101	0.302521
	71	0.0506329	0.113924	0.0506329	0.0759494	0.392405	0.594937	1	0.620253	0.506329	0.481013	0.518987	0.518987	0.35443	0.493671	0.329114																						18	0.177143	0.0442857	0.0885714	0.0442857	0.132857	0.31	0.221429	0.221429	0.354286	0.265714	0.177143
	72	0.0357143	0.0714286	0.0357143	0.142857	1	1	0.535714	0.0714286	0.25	0.285714	0.0714286	0.142857	0.107143	0.142857	0.107143																						19	0.30897	0.10299	0.051495	0.257475	0.20598	0.334718	0.180233	0.334718	0.540698	0.30897	0.154485
	73	0.235294	0.294118	0.176471	0.0588235	0.117647	0.647059	0	0	0	0	0.117647	0.352941	0.117647	0.0588235	0.294118																						20	0.196825	0.0984127	0.0492063	0.0492063	0.0246032	0.295238	0.123016	0.147619	0.0492063	0.369048	0.0984127
	74	0.448819	0.393701	0.511811	0.456693	0.527559	0.401575	1	0.472441	0.645669	0.543307	0.614173	0.559055	0.598425	0.606299	0.559055																						21	0.495238	0.32381	0.419048	0.457143	0.609524	0.647619	0.666667	0.8	0.857143	0.819048	0.72381
	75	0.0178571	0.0714286	0	0	0.178571	0.303571	1	0.767857	0.785714	0.517857	0.410714	0.5	0.339286	0.25	0.375																						22	0.679089	0.364389	0.596273	0.728778	0.795031	0.662526	0.331263	0.563147	0.463768	0.57971	0.447205
	76	0.0138889	0.0277778	0.0138889	0.0833333	0.125	0.75	0.222222	0.0416667	0.138889	0.111111	0.111111	0.166667	0.236111	0.194444	0.0972222																						23	0.544496	0.453747	0.490047	0.580796	0.399297	0.707845	0.490047	0.435597	0.653396	0.526347	0.453747
	77	0.116279	0	0.162791	0.139535	0.0232558	0.744186	0.116279	0.0465116	0.0930233	0.116279	0.0232558	0.116279	0.186047	0.0697674	0.162791																						24	0.434949	0.336097	0.415179	0.533801	0.691964	0.316327	0.771046	0.929209	0.612883	0.751276	0.691964
	78	0.0526316	0.0526316	0.0526316	0.157895	0.0526316	0.210526	0.421053	0.842105	0.684211	0.684211	0.578947	0.789474	0.526316	0.631579	0.789474																						25	0.228571	0.285714	0.457143	0.228571	0.285714	0.228571	0.171429	0.228571	0.514286	0.457143	0.4
	79	0.318182	0.272727	0.363636	0.318182	0.272727	0.681818	0.681818	0.227273	0.454545	0.272727	0.5	0.590909	0.272727	0.409091	0.454545																						26	0.181319	0	0.0604396	0.0604396	0.120879	0.846154	0	0.181319	0.302198	0.120879	0.120879
	80	0.0909091	0.0909091	0.272727	0.181818	0.272727	0.0909091	0.181818	1	0.363636	0.363636	0.727273	0.363636	0.818182	0.454545	0.818182																						27	0.228111	0.101382	0.152074	0.202765	0.152074	0.253456	0	0	0.0760369	0	0.101382
	81	0	0	0	0	0.230769	1	0.769231	0.230769	0.538462	0.153846	0.0769231	0.769231	0.0769231	0.461538	0.230769																						28	0	0.160714	0.321429	0.160714	0.160714	0.482143	0	0	0	0.160714	0.160714
	82	0.493333	0.52	0.373333	0.413333	0.56	0.693333	0.76	0.533333	0.786667	0.906667	0.76	0.76	0.853333	0.746667	0.786667																						29	0.297619	0.297619	0.321429	0.25	0.25	0.5	0.940476	0.619048	0.583333	0.654762	0.630952
	83	0.321429	0.285714	0.0357143	0.178571	0.214286	0.392857	0.428571	0.321429	1	0.714286	0.607143	0.5	0.607143	0.857143	0.642857																						30	0.0827068	0.165414	0.12406	0.137845	0.137845	0.220551	0.758145	0.482456	0.330827	0.303258	0.261905
	84	0.4	0.711111	0.488889	0.466667	0.733333	0.577778	0.733333	0.422222	0.311111	0.644444	0.511111	0.711111	0.666667	0.6	0.377778																						31	0.215321	0.215321	0.132505	0.132505	0.132505	0.364389	0.645963	0.480331	0.3147	0.165631	0.0993789
	85	0.168142	0.247788	0.123894	0.141593	0.168142	0.292035	1	0.778761	0.619469	0.761062	0.619469	0.522124	0.637168	0.575221	0.548673																						32	0.385714	0.257143	0.321429	0.278571	0.235714	0.321429	0.364286	0.214286	0.321429	0.407143	0.45
	86	0.21519	0.151899	0.240506	0.164557	0.278481	1	0.708861	0.379747	0.78481	0.518987	0.721519	0.860759	0.810127	0.721519	0.620253																						33	0.375	0.375	0.284722	0.263889	0.319444	0.527778	0.361111	0.256944	0.131944	0.118056	0.125
	87	0.00406504	0.0162602	0.00406504	0.0162602	0.0487805	0.170732	0.947154	0.658537	0.422764	0.463415	0.365854	0.426829	0.378049	0.317073	0.284553																						34	0.0939441	0.102484	0.0854037	0.0854037	0.128106	0.341615	0.69177	0.45264	0.375776	0.264752	0.256211
	88	0.0810811	0.108108	0.108108	0.027027	0.027027	0.216216	0.918919	0.486486	0.405405	0.405405	0.540541	0.378378	0.297297	0.324324	0.324324																						35	0.0978261	0.0652174	0.130435	0.076087	0.0978261	0.336957	0.369565	0.293478	0.336957	0.380435	0.380435
	89	0.485915	0.338028	0.34507	0.366197	0.556338	0.725352	0.957746	0.612676	1	0.647887	0.802817	0.65493	0.84507	0.669014	0.633803																						36	0.0833333	0.25	0.208333	0.208333	0.125	0.0416667	0	0.0833333	0	0.0833333	0.125
	90	0.16129	0.0645161	0.16129	0.129032	0.370968	0.516129	1	0.354839	0.548387	0.419355	0.354839	0.66129	0.306452	0.33871	0.387097																						37	0.584541	0.650966	0.684179	0.684179	0.724034	0.657609	0.544686	0.531401	0.670894	0.690821	0.797101
	91	0.177778	0.0888889	0.0444444	0.0888889	0.177778	0.4	0.222222	0.0444444	0.355556	0.266667	0.177778	0.133333	0.222222	0.222222	0.0444444																						38	0.405482	0.51465	0.3431	0.374291	0.405482	0.327505	0.405482	0.51465	0.670605	0.545841	0.499055
	92	0.0555556	0.166667	0.111111	0.111111	0.222222	0.666667	0.111111	0.0555556	0.0555556	0.222222	0.0555556	0.0555556	0.111111	0	0.0555556																						39	0.438859	0.508152	0.554348	0.600543	0.669837	0.485054	0.369565	0.485054	0.600543	0.900815	0.669837
	93	0.205128	0.239316	0.102564	0.136752	0.376068	0.34188	0.205128	0.205128	0.444444	0.307692	0.205128	0.239316	0.136752	0.239316	0.034188																						40	0.0988372	0.0843023	0.0813953	0.0639535	0.107558	0.25	1	0.523256	0.729651	0.593023	0.563953
	94	0.243243	0.108108	0.27027	0.189189	0.702703	1	0.891892	0.432432	0.540541	0.459459	0.324324	0.297297	0.324324	0.324324	0.162162																						41	0.10355	0.16568	0.238166	0.0828402	0.16568	0.248521	0.258876	0.0621302	0.248521	0.414201	0.517751
	95	0.116959	0.0935673	0.0935673	0.116959	0.654971	0.631579	0.795322	0.397661	0.654971	0.444444	0.25731	0.421053	0.233918	0.210526	0.163743																						42	0.178571	0.271429	0.35	0.242857	0.335714	0.9	0.821429	0.135714	0.164286	0.435714	0.478571
	96	0	0	0.047619	0	0.333333	0.380952	0.857143	0.142857	0.238095	0.238095	0.142857	0.0952381	0.047619	0	0.142857																						43	0	0	0.538462	0	0.12426	0.0828402	0.0414201	0.12426	0.455621	0.497041	0.455621
	97	0	0	0	0	0.0784314	0.627451	0.54902	0.235294	0.156863	0	0	0.235294	0	0.0784314	0.156863																						44	0.710769	0.743077	0.753846	0.786154	0.7	0.926154	0.333846	0.258462	0.592308	0.56	0.506154
	98	0.576923	0.538462	0.461538	0.346154	0.423077	0.538462	1	0.576923	0.5	0.653846	0.538462	0.461538	0.692308	0.538462	0.384615																						45	0.525939	0.550984	0.513417	0.601073	0.513417	0.576029	0.525939	0.325581	0.701252	0.976744	0.90161
	99	0.0701754	0.315789	0.210526	0.140351	0.210526	0.701754	0.385965	0.245614	0.280702	0.280702	0.175439	0.140351	0.175439	0.210526	0.140351																						46	0.0292524	0.0438787	0.0694745	0.0475352	0.0438787	0.149919	0.950704	0.427817	0.566766	0.42416	0.383938
	100	0.0634921	0.31746	0.126984	0.253968	0.126984	0.634921	0.190476	0.0634921	0.126984	0.380952	0.380952	0.31746	0.31746	0.0634921	0.31746																						47	0.583806	0.725506	0.634818	0.753846	0.719838	0.969231	0.691498	0.328745	0.634818	0.838866	0.810526
	101	0.259259	0.148148	0.222222	0.185185	0.481481	0.592593	0.851852	0.518519	0.814815	0.518519	0.37037	0.740741	0.148148	0.518519	0.62963																						48	0.0875	0.0291667	0.0291667	0.0583333	0.0291667	0.2625	0.233333	0.0291667	0.145833	0.0583333	0.145833
	102	0.419643	0.392857	0.321429	0.401786	0.5625	0.830357	1	0.910714	0.857143	0.8125	0.830357	0.669643	0.589286	0.6875	0.607143																						49	0.0280374	0.149533	0.046729	0.0747664	0.0560748	0.0560748	0.439252	0.102804	0.457944	0.831776	1
	103	0.166667	0	0.125	0.0416667	0.25	0.583333	0.708333	0.666667	0.666667	0.5	0.666667	0.5	0.583333	0.333333	0.458333																						50	0	0	0.192308	0	0.0641026	0	0	0.128205	0.192308	0.512821	0.769231
	104	0	0.0545455	0.0363636	0.0727273	0.145455	0.272727	1	0.545455	0.545455	0.509091	0.472727	0.454545	0.381818	0.272727	0.290909																						51	0.217391	0.347826	0.173913	0.217391	0.217391	1	0.26087	0.130435	0.130435	0.478261	0.434783
	105	0.673267	0.356436	0.544554	0.39604	0.465347	0.653465	1	0.445545	0.613861	0.584158	0.544554	0.524752	0.60396	0.60396	0.673267																						52	0	0.142857	0.0714286	0.0238095	0.0238095	0.0714286	0.714286	0.119048	0.47619	0.547619	0.785714
	106	0.445652	0.304348	0.521739	0.51087	0.445652	0.445652	1	0.532609	0.706522	0.48913	0.467391	0.5	0.380435	0.565217	0.5																						53	0.32	0.22	0.2	0.2	0.2	0.4	1	0.38	0.42	0.4	0.54
	107	0.654545	0.381818	0.509091	0.509091	0.709091	0.781818	0.8	0.527273	0.727273	1	0.872727	0.927273	0.727273	0.854545	0.690909																						54	0.217391	0.130435	0.0869565	0.26087	0.173913	0.217391	0.434783	0.130435	0.26087	0.0869565	0.173913
	108	0.28	0.18	0.12	0.26	0.14	0.14	0.48	0.32	1	0.44	0.58	0.34	0.7	0.74	0.4																						55	0.25	0.25	0.333333	0.277778	0.222222	0.75	0.722222	0.305556	0.694444	0.527778	0.472222
	109	0.60274	0.561644	0.60274	0.534247	0.465753	0.589041	0.821918	0.493151	0.643836	0.671233	0.547945	0.534247	0.630137	0.726027	0.726027																						56	0.233333	0.4	0.422222	0.533333	0.444444	0.633333	0.611111	0.588889	0.9	0.777778	0.988889
	110	0.1	0.143478	0.121739	0.104348	0.278261	0.46087	0.882609	0.543478	0.608696	0.543478	0.430435	0.378261	0.421739	0.465217	0.408696																						57	0.627451	0.470588	0.54902	0.568627	0.647059	0.529412	1	0.529412	0.901961	0.803922	0.901961
	111	0.0538462	0.0384615	0.1	0.0615385	0.376923	0.776923	0.807692	0.330769	0.369231	0.292308	0.207692	0.2	0.284615	0.176923	0.246154																						58	0.3	0.5	0.466667	0.6	0.633333	0.833333	0.666667	0.566667	0.733333	0.6	0.733333
	112	0.0648649	0.0864865	0.0864865	0.0648649	0.145946	0.297297	0.72973	0.567568	0.848649	0.772973	0.686486	0.767568	0.767568	0.740541	0.697297																						59	0.083877	0.0419385	0.0671016	0.0671016	0.335508	0.209692	0.51165	0.352283	0.377446	0.385834	0.276794
	113	0.611111	0.611111	0.6875	0.5	0.770833	0.805556	0.972222	0.833333	0.916667	0.881944	0.888889	0.645833	0.763889	0.736111	0.805556																						60	0.0931966	0.116496	0.116496	0.163094	0.372787	0.396086	0.349487	0.116496	0.209692	0.0698975	0.0931966
	114	0.327103	0.364486	0.271028	0.299065	0.542056	0.588785	0.943925	0.401869	0.504673	0.476636	0.560748	0.560748	0.906542	1	0.794393																						61	0.604672	0.589556	0.302336	0.589556	0.544205	0.544205	0.529088	0.740724	0.695373	0.786074	0.589556
	115	0.116279	0.151163	0.0581395	0.0581395	0.546512	0.616279	0.965116	0.395349	0.581395	0.418605	0.453488	0.302326	0.325581	0.360465	0.27907																						62	0.0713514	0.0713514	0	0.0356757	0.178378	0.142703	0.606486	0.356757	0.463784	0.24973	0.142703
	116	0.194915	0.237288	0.237288	0.152542	0.644068	0.805085	0.889831	0.389831	0.70339	0.576271	0.432203	0.330508	0.440678	0.449153	0.381356																						63	0.627628	0.616617	0.748749	0.605606	0.506507	0.75976	0.836837	0.462462	0.781782	0.836837	0.671672
																																						64	0.131591	0.190075	0.233939	0.204696	0.160833	0.24856	0.526362	0.350908	0.511741	0.657953	0.599468
																																						65	0.166667	0.190476	0.642857	0.0238095	0.309524	0.238095	0.547619	0.452381	0.380952	0.380952	0.261905
																																						66	0.189655	0.103448	0.310345	0.189655	0.275862	0.413793	0.862069	1	0.551724	0.551724	0.482759
																																						67	0.271186	0.237288	0.677966	0.338983	0.457627	0.847458	0.508475	0.338983	0.576271	0.627119	0.440678
																																						68	0.105263	0	0	0.0526316	0.0526316	0.157895	0.105263	0.0526316	0.105263	0	0
																																						69	0.538908	0.455285	0.501742	0.353078	0.743322	0.947735	0.557491	0.353078	0.650407	0.85482	0.761905
																																						70	0.307692	0.153846	0.153846	0.384615	0.538462	0.538462	0.230769	0.230769	0.307692	0.307692	0.0769231
																																						71	0.0836707	0.0209177	0.0209177	0.0209177	0.0418354	0.460189	0.251012	0	0.0209177	0.0209177	0
																																						72	0.153846	0.0769231	0.0769231	0.307692	0.0769231	0.0769231	0.461538	0.538462	0.307692	0.307692	0.153846
																																						73	0	0	0.05	0	0.1	0.85	0.85	0.2	0.3	0.05	0.15
																																						74	0.153846	0.0769231	0	0.307692	0.230769	0.153846	0.461538	0.692308	0.538462	0.307692	0.153846
																																						75	0	0.0769231	0	0	0	0.230769	0.615385	0.307692	0.384615	0.307692	0.230769
																																						76	0	0.0908425	0	0.0454212	0	0.113553	0.749451	0.476923	0.545055	0.272527	0.204396
																																						77	0.24	0.2	0.2	0.3	0.32	0.22	0.96	0.46	0.8	0.62	0.48
																																						78	0.125	0.15625	0.125	0.203125	0.125	0.21875	0.8125	0.296875	0.5	0.4375	0.25
																																						79	0.111111	0.0555556	0.111111	0	0.222222	0	0.222222	0.388889	0.277778	0.333333	0.444444
																																						80	0.347826	0.26087	0.304348	0.347826	0.695652	0.478261	0.391304	0.521739	1	0.956522	0.434783
																																						81	0	0	0	0	0.201509	0.018319	0.989224	0.696121	0.439655	0.128233	0.293103
																																						82	0.230769	0.230769	0.423077	0.346154	0.5	0.307692	0.423077	0.461538	1	1	0.576923
																																						83	0.137931	0.12069	0.206897	0.189655	0.241379	0.275862	0.637931	0.465517	0.534483	0.637931	0.396552
																																						84	0.1	0.25	0.15	0.1	0.15	0.2	0	0	0.15	0.05	0.1
																																						85	0.193966	0.174569	0.145474	0.252155	0.358836	0.261853	0.804957	0.455819	0.756466	0.688578	0.446121
																																						86	0.255682	0.255682	0.5625	0.255682	0.460227	0.383523	0.485795	0.536932	0.639205	0.84375	0.690341
																																						87	0.0482456	0.0321637	0.0964912	0.0160819	0.0321637	0.0964912	0.755848	0.321637	0.337719	0.209064	0.0964912
																																						88	0.0381944	0.152778	0.381944	0.229167	0.229167	0.34375	0.840278	0.534722	0.496528	0.496528	0.229167
																																						89	0	0	0.25	0	0	0.416667	0.666667	0.0833333	0.166667	0	0.166667
																																						90	0.0625	0.0625	1	0	0	0.25	0.25	0.1875	0.5	0.5625	0.25
																																						91	0.203704	0.271605	0.746914	0.135802	0.0679012	0.746914	0.339506	0.203704	0.0679012	0.339506	0.0679012
																																						92	0.111111	0.222222	0.111111	0.111111	0.333333	0.888889	0	0	0.111111	0.333333	0.333333
																																						93	0.0407407	0.162963	0.488889	0.0407407	0.203704	0.203704	0.448148	0.244444	0.244444	0.162963	0.325926
																																						94	0.271605	0.430041	0.54321	0.407407	0.294239	0.72428	0.36214	0.248971	0.475309	0.588477	0.54321
																																						95	0.473118	0.580645	0.516129	0.645161	0.494624	0.903226	0.365591	0.709677	0.731183	0.516129	0.709677
																																						96	0.535354	0.636364	0.454545	0.555556	0.575758	0.878788	0.636364	0.616162	0.69697	0.636364	0.737374
																																						97	0.192905	0	0.0643016	0.0643016	0.128603	0.0643016	0.385809	0.321508	0.385809	0.578714	0.771619
																																						98	0.265244	0.265244	0.0884146	0.0884146	0.618902	0.707317	0.442073	0.265244	0.0884146	0.176829	0.265244
																																						99	0.097561	0.097561	0	0.097561	0.292683	0.097561	0.585366	0.195122	0.292683	0.390244	0
																																						100	0.349166	0.130937	0.392811	0.261874	0.218228	0.30552	0.30552	0.218228	0.654685	0.654685	0.349166
																																						101	0.707317	0.879612	0.707317	0.788931	0.98843	0.879612	0.906817	0.625704	0.752658	0.734522	0.761726
																																						102	0.442073	0.176829	0.442073	0.353659	0.707317	0.353659	0.265244	0.176829	0.176829	0.530488	0.176829
																																						103	0.0555556	0.0833333	0.0833333	0.166667	0.166667	0.25	0.194444	0.333333	0.222222	0.194444	0.0833333
																																						104	0.0943089	0.0943089	0.141463	0.282927	0.188618	0.188618	0.754472	0.42439	0.613008	0.282927	0.330081
																																						105	0.0399113	0.0798226	0.0798226	0.0798226	0	0.0798226	0.638581	0.31929	0.199557	0.0399113	0
																																						106	0.446222	0.604558	0.431827	0.489404	0.561375	0.388645	0.964414	0.503798	0.532587	0.561375	0.518193
																																						107	0.323232	0.252525	0.292929	0.363636	0.555556	1	0.454545	0.242424	0.242424	0.141414	0.0808081
																																						108	0.165854	0.0829268	0.24878	0.165854	0.165854	0.24878	0.24878	0.0829268	0.24878	0.24878	0.165854
																																						109	0.0769231	0.0769231	0.0769231	0.0769231	0.0769231	0.153846	1	0.615385	0.230769	0.538462	0.153846
																																						110	0.123077	0.123077	0	0	0.123077	0.123077	0.123077	0	0.369231	0	0
																																						111	0.0263736	0.0131868	0.0527473	0.0395604	0.0527473	0.105495	0.567033	0.435165	0.356044	0.32967	0.276923
																																						112	0.022942	0	0.022942	0.022942	0	0.0458839	0.894737	0.206478	0.711201	0.848853	0.504723
																																						113	0.184615	0.184615	0.738462	0.369231	0.184615	0.369231	0.738462	0.738462	0.553846	0.184615	0.184615
																																						114	0	0.0647773	0	0	0	0.161943	0.777328	0.421053	0.842105	0.550607	0.161943
																																						115	0.0710059	0.118343	0.142012	0.236686	0.213018	0.331361	0.307692	0.0946746	0.16568	0	0.0710059
																																						116	0	0.230769	0	0.0769231	0.153846	0.153846	0	0.153846	0.615385	0	0.153846
																																						117	0.307692	0.205128	0.307692	0.307692	0	0.410256	0.717949	0.205128	0.307692	0.205128	0.205128
																																						118	0.323077	0.369231	0.323077	0.253846	0.346154	0.346154	0.576923	0.323077	0.253846	0.138462	0.161538
																																						119	0.622951	0.442623	0.655738	0.606557	0.622951	0.459016	0.360656	0.327869	0.704918	0.606557	0.606557
																																						120	0	0	0.0523077	0.0523077	0.0523077	0.104615	0.156923	0.418462	0.523077	0.261538	0.261538
																																						121	0.00961538	0.00961538	0.0192308	0.0384615	0.0384615	0.105769	0.990385	0.471154	0.682692	0.5	0.471154
																																						122	0.0103717	0.0103717	0.0207433	0.031115	0	0.217805	0.746759	0.155575	0.383751	0.155575	0.12446
																																						123	0.232305	0.232305	0.638838	0.319419	0.551724	0.232305	0.900181	0.290381	0.638838	0.435572	0.203267
																																						124	0.408163	0.47261	0.687433	0.236305	0.408163	0.94522	0.128894	0.0214823	0.0859291	0.171858	0.19334
																																						125	0.121457	0.121457	0.188934	0.161943	0.22942	0.296896	0.0539811	0.0134953	0.0944669	0.148448	0.25641
																																						126	0.477952	0.386913	0.500711	0.455192	0.477952	0.477952	0.386913	0.136558	0.273115	0.477952	0.637269
																																						127	0.534944	0.41415	0.776531	0.362381	0.742019	0.983607	0.500431	0.310613	0.534944	0.655738	0.621225
																																						128	0.111982	0.201568	0.335946	0.111982	0.31355	0.907055	0.111982	0.0223964	0.055991	0.0335946	0.055991
																																						129	0.15942	0.130435	0.289855	0.130435	0.231884	0.681159	1	0.927536	0.695652	0.463768	0.652174
																																						130	0.0495356	0.22291	0.173375	0.123839	0.297214	0.396285	0.321981	0.247678	0.173375	0.346749	0.173375
																																						131	0.571429	0.371429	0.657143	0.542857	0.514286	0.914286	0.285714	0.2	0.114286	0.228571	0.171429
																																						132	0.437895	0.446316	0.589474	0.429474	0.682105	0.572632	0.858947	0.454737	0.867368	0.682105	0.665263
																																						133	0.35482	0.402129	0.390302	0.402129	0.555884	0.48492	0.626848	0.567711	0.721467	0.721467	0.816085
																																						134	0.210526	0.239234	0.373206	0.258373	0.411483	0.880383	0.248804	0.421053	0.248804	0.4689	0.392344
																																						135	0.100251	0.116959	0.284043	0.133668	0.233918	0.651629	0.935673	0.75188	0.75188	0.818713	0.668338
																																						136	0.359347	0.279492	0.359347	0.499093	0.279492	0.37931	0.219601	0.459165	0.439201	0.399274	0.37931
																																						137	0.521127	0.43662	0.577465	0.676056	0.43662	0.577465	0.323944	0.197183	0.211268	0.408451	0.211268
																																						138	0.13073	0.205433	0.13073	0.0560272	0.168081	0.39219	0.672326	0.429542	0.186757	0.0933786	0.112054
																																						139	0.40081	0.356275	0.489879	0.311741	0.445344	0.489879	0.801619	0.267206	0.445344	0.178138	0.356275
																																						140	0.339525	0.300722	0.242518	0.26192	0.446233	0.436533	0.902167	0.591744	0.630547	0.640248	0.591744
																																						141	0.303571	0.410714	0.642857	0.339286	0.267857	0.321429	0.428571	0.25	0.410714	0.5	0.660714
																																						142	0.125731	0.157164	0.0942982	0.0628655	0.157164	0.188596	0.34576	0.377193	0.125731	0.157164	0.125731
																																						143	0.173611	0.236111	0.1875	0.166667	0.277778	0.354167	1	0.784722	0.680556	0.604167	0.5
																																						144	0.0583333	0.0416667	0.0833333	0.0583333	0.225	0.308333	1	0.625	0.5	0.375	0.45
																																						145	0.285714	0.214286	0.380952	0.190476	0.5	0.404762	0.261905	0.238095	0.0952381	0.190476	0.261905
																																						146	0.0769231	0.0846154	0.184615	0.0230769	0.238462	0.284615	1	0.707692	0.523077	0.353846	0.415385
																																						147	0.137427	0.0687135	0	0.0343567	0.171784	0.309211	0	0.274854	0.274854	0.10307	0.137427
																																						148	0.542763	0.669408	0.615132	0.560855	0.633224	0.560855	0.560855	0.506579	0.488487	0.506579	0.470395
																																						149	0.566082	0.437427	0.411696	0.411696	0.321637	0.424561	0.694737	0.694737	0.823392	0.887719	0.836257
																																						150	0.328358	0.313433	0.19403	0.38806	0.343284	0.716418	0.179104	0.0298507	0.0746269	0.0298507	0.0597015
																																						151	0.723684	0.759868	0.777961	0.759868	0.705592	0.832237	0.325658	0.741776	0.398026	0.615132	0.578947
																																						152	0.303786	0.314635	0.488227	0.477378	0.770314	0.85711	0.694367	0.227839	0.162742	0.108495	0.21699
																																						153	0.145833	0.1875	0.229167	0.104167	0.166667	0.5	0.541667	0.25	0.104167	0.104167	0.1875
																																						154	0	0.0874126	0.0874126	0.0874126	0	0.0874126	0.174825	0.34965	0.34965	0.437063	0.961538
																																						155	0.0314254	0	0.047138	0.047138	0.0942761	0.141414	0.612795	0.754209	0.487093	0.424242	0.377104
																																						156	0.568182	0.568182	0.473485	0.331439	0.757576	0.331439	0.61553	0.331439	0.236742	0.331439	0.094697
																																						157	0.282051	0.230769	0.25641	0.307692	0.230769	1	0.589744	0.487179	0.307692	0.564103	0.230769
																																						158	0.410354	0.520833	0.441919	0.536616	0.457702	0.899621	0.662879	0.789141	0.457702	0.72601	0.662879
																																						159	0.115702	0.173554	0.115702	0.578512	0.289256	0.694215	0.694215	0.578512	0.347107	0.520661	0.520661
																																						160	0.047138	0	0	0	0	0.047138	0.565657	0.0942761	0.0942761	0.329966	0.188552
																																						161	0.285714	0.228571	0.371429	0.285714	0.485714	0.657143	1	0.742857	0.371429	0.6	0.571429
																																						162	0.120879	0.0989011	0.164835	0.153846	0.450549	0.505495	1	0.67033	0.626374	0.417582	0.406593
																																						163	0.181818	0	0.363636	0.272727	0.363636	0.409091	0.681818	0.318182	0.5	0.409091	0.409091
																																						164	0.5	0.431034	0.482759	0.448276	0.517241	0.603448	0.931034	0.672414	0.413793	0.689655	0.465517
																																						165	0.516529	0.413223	0.516529	0.619835	0.464876	0.671488	0.309917	0.929752	0.929752	0.619835	0.774793
																																						166	0.154959	0.154959	0.258264	0.516529	0.568182	0.619835	0.516529	0.464876	0.516529	0.929752	0.826446
																																						167	0.483314	0.289988	0.386651	0.225547	0.483314	0.402762	0.853855	0.612198	0.821634	0.596087	0.596087
																																						168	0.340909	0.181818	0.5	0.363636	0.704545	0.795455	1	0.545455	0.681818	0.704545	0.477273
																																						169	0.522113	0.399263	0.429975	0.460688	0.614251	0.644963	0.982801	0.583538	0.460688	0.859951	0.307125
																																						Firing rate for FA trial (normalized) (spike/s)(laser off block)
																																						Time after stimulus onset (ms) Cell #	-200	-150	-100	-50	0	50	100	150	200	250	300
																																						1	0.305556	0	0.229167	0.0763889	0.229167	0.611111	0.229167	0.0763889	0.152778	0.152778	0.381944
																																						2	0.5	0.2	0.5	0.2	0.3	0.7	0.1	0.4	0.2	0.2	0.2
																																						3	0.17161	0.17161	0.0572034	0.0572034	0.34322	0.572034	0.17161	0.0572034	0.228814	0.400424	0.457627
																																						4	0.126923	0.253846	0.169231	0.105769	0.317308	0.951923	0.105769	0.169231	0.148077	0.444231	0.55
																																						5	0.125	0.125	0.1875	0.0625	0.0625	1	0.125	0.0625	0.25	0.125	0.25
																																						6	0.271919	0.127962	0.287915	0.287915	0.271919	0.927725	0.175948	0.0319905	0.255924	0.351896	0.623815
																																						7	0.58642	0.146605	0.58642	0.557099	0.322531	0.58642	0.117284	0.117284	0.527778	0.439815	0.557099
																																						8	0.204342	0.258834	0.286079	0.299702	0.258834	0.790123	0.640272	0.790123	0.939974	0.517667	0.776501
																																						9	0.16092	0.0402299	0.201149	0.12069	0.241379	0.522989	0.764368	0.764368	0.683908	0.844828	0.683908
																																						10	0.05	0.05	0.025	0.225	0.075	1	0.075	0.05	0.15	0.175	0.125
																																						11	0.160345	0.133621	0.0534483	0.213793	0.240517	0.748276	0.133621	0.0534483	0.293966	0.187069	0.133621
																																						12	0.0835129	0.0501078	0.0835129	0.167026	0.150323	0.768319	0.0334052	0.0334052	0.133621	0.133621	0.0835129
																																						13	0.1	0	0.1	0	0.2	1	0.1	0.2	0.2	0.1	0.2
																																						14	0	0.0877743	0	0.0877743	0	0.438871	0.175549	0.351097	0.702194	0.789969	0.351097
																																						15	0.0625	0.125	0.0625	0	0.125	1	0.0625	0.125	0.1875	0.1875	0.0625
																																						16	0.61442	0.504702	0.548589	0.394984	0.636364	0.482759	0.438871	0.570533	0.658307	0.61442	0.680251
																																						17	0.421907	0.421907	0.454361	0.373225	0.275862	0.957404	0.210953	0.194726	0.373225	0.373225	0.340771
																																						18	0.171034	0.0427586	0.128276	0.128276	0	0.342069	0.29931	0.29931	0.213793	0.427586	0.427586
																																						19	0.174018	0.149158	0.198877	0.273456	0.198877	0.472334	0.397755	0.198877	0.273456	0.248597	0.248597
																																						20	0.0475096	0.0237548	0.118774	0.118774	0.380077	0.403831	0.213793	0.213793	0.142529	0.308812	0.0950192
																																						21	0.422989	0.441379	0.386207	0.570115	0.367816	0.662069	0.772414	0.570115	0.993103	0.533333	0.717241
																																						22	0.575712	0.655672	0.687656	0.607696	0.591704	0.863568	0.47976	0.767616	0.71964	0.463768	0.687656
																																						23	0.455625	0.192764	0.420577	0.420577	0.332956	0.578293	0.490673	0.403053	0.630865	0.403053	0.455625
																																						24	0.515394	0.381773	0.515394	0.477217	0.477217	0.725369	0.897167	0.725369	0.897167	0.706281	0.706281
																																						25	0.177778	0.266667	0	0.0888889	0.0888889	0.0888889	0.533333	0.0888889	0.533333	0.533333	0.0888889
																																						26	0	0.0940171	0	0	0	0.940171	0.0940171	0.376068	0.188034	0.470085	0.0940171
																																						27	0.157706	0.197133	0.236559	0.433692	0.275986	0.197133	0	0.078853	0.11828	0.197133	0.0394265
																																						28	0	0	0	0.25	0.25	0.25	0.25	0.25	0.5	0.5	0
																																						29	0.351852	0.314815	0.37037	0.481481	0.351852	0.481481	0.759259	0.555556	0.592593	0.740741	0.518519
																																						30	0.107212	0.042885	0.128655	0.08577	0.08577	0.17154	0.707602	0.34308	0.34308	0.321637	0.25731
																																						31	0.180354	0.257649	0.154589	0.10306	0.206119	0.128824	0.360709	0.463768	0.386473	0.334944	0.180354
																																						32	0.266667	0.433333	0.366667	0.6	0.4	0.433333	0.5	0.466667	0.3	0.766667	0.633333
																																						33	0.394608	0.347631	0.385212	0.357026	0.32884	0.563725	0.291258	0.216095	0.169118	0.197304	0.150327
																																						34	0.127101	0.092437	0.092437	0.138655	0.092437	0.288866	0.681723	0.473739	0.508403	0.369748	0.323529
																																						35	0.0882353	0.0441176	0.102941	0.0735294	0.0735294	0.529412	0.235294	0.191176	0.367647	0.352941	0.529412
																																						36	0.112745	0.169118	0.45098	0.22549	0.22549	0.0563725	0.0563725	0.0563725	0.0563725	0.112745	0.169118
																																						37	0.539216	0.691993	0.55719	0.575163	0.691993	0.431373	0.476307	0.593137	0.736928	0.691993	0.727941
																																						38	0.421995	0.337596	0.274297	0.464194	0.464194	0.232097	0.443095	0.253197	0.590793	0.506394	0.696292
																																						39	0.65625	0.625	0.59375	0.5625	0.625	0.46875	0.28125	0.40625	0.90625	0.75	1
																																						40	0.0755814	0.0988372	0.0639535	0.0581395	0.0697674	0.255814	0.918605	0.395349	0.674419	0.645349	0.552326
																																						41	0.10355	0.14497	0.10355	0.16568	0.0207101	0.352071	0.289941	0.0414201	0.186391	0.207101	0.414201
																																						42	0.142857	0.214286	0.242857	0.0714286	0.128571	1	0.5	0.114286	0.1	0.228571	0.471429
																																						43	0.0828402	0.0828402	0	0	0.16568	0	0.0828402	0	0.248521	0.16568	0.16568
																																						44	0.689231	0.56	0.624615	0.667692	0.796923	0.818462	0.430769	0.28	0.581538	0.495385	0.473846
																																						45	0.42576	0.550984	0.525939	0.576029	0.550984	0.47585	0.576029	0.350626	0.601073	0.751342	0.751342
																																						46	0.0438787	0.0365655	0.0511918	0.0292524	0.0219393	0.182828	0.914139	0.402221	0.643554	0.526544	0.614301
																																						47	0.612146	0.725506	0.60081	0.736842	0.646154	0.793522	0.54413	0.226721	0.487449	0.396761	0.65749
																																						48	0	0	0	0.07	0	0.385	0.245	0.07	0.245	0.175	0.07
																																						49	0.0448598	0.145794	0.123364	0.0897196	0.100935	0.11215	0.347664	0.11215	0.314019	0.605607	0.728972
																																						50	0	0	0.0769231	0	0	0.230769	0	0	0.230769	0.153846	0.0769231
																																						51	0.208696	0.313043	0.156522	0.208696	0.156522	0.573913	0.313043	0.156522	0.156522	0.313043	0.26087
																																						52	0.0285714	0.0571429	0	0	0	0.0285714	0.8	0.0285714	0.2	0.4	0.257143
																																						53	0.312	0.264	0.264	0.168	0.24	0.36	0.792	0.408	0.432	0.408	0.432
																																						54	0.104348	0.0521739	0.104348	0.156522	0	0.208696	0.365217	0	0.156522	0.104348	0.208696
																																						55	0.3	0.3	0.466667	0.4	0.2	1	0.533333	0.266667	0.3	0.633333	0.733333
																																						56	0.306667	0.386667	0.493333	0.28	0.4	0.506667	0.693333	0.266667	0.666667	0.986667	0.813333
																																						57	0.658824	0.635294	0.447059	0.588235	0.635294	0.682353	0.847059	0.305882	0.870588	0.611765	0.658824
																																						58	0.52	0.36	0.92	0.32	0.44	0.76	1	0.28	0.6	0.84	0.48
																																						59	0.0965517	0.0758621	0.124138	0.110345	0.0689655	0.372414	1	0.544828	0.786207	0.613793	0.365517
																																						60	0.268199	0.287356	0.172414	0.191571	0.383142	0.402299	0.727969	0.229885	0.172414	0.1341	0.172414
																																						61	0.633898	0.534463	0.571751	0.385311	0.459887	0.534463	0.932203	0.845198	0.733333	0.745763	0.59661
																																						62	0.205333	0.0586667	0.0293333	0.0586667	0.146667	0.44	0.909333	0.264	0.469333	0.557333	0.381333
																																						63	0.760494	0.715226	0.606584	0.597531	0.669959	0.733333	0.93251	0.651852	0.93251	0.805761	0.679012
																																						64	0.276503	0.312568	0.300546	0.252459	0.252459	0.613115	0.51694	0.264481	0.697268	0.637158	0.697268
																																						65	0.0208333	0.1875	0.0416667	0.145833	0.104167	0.458333	0.729167	0.5	0.354167	0.5	0.270833
																																						66	0.0301724	0.0603448	0.0603448	0.135776	0.0603448	0.452586	0.935345	0.724138	0.55819	0.55819	0.377155
																																						67	0.266949	0.311441	0.266949	0.237288	0.29661	0.860169	0.682203	0.697034	0.786017	0.563559	0.504237
																																						68	0.322368	0.0460526	0.0460526	0.0921053	0.0921053	0.644737	0.138158	0.0460526	0	0.138158	0.0460526
																																						69	0.512195	0.430894	0.422764	0.495935	0.447154	1	0.699187	0.577236	0.837398	0.902439	0.764228
																																						70	0.6	0	0.2	0.2	0.4	0.4	1	0.2	0	0	0
																																						71	0	0.054386	0	0.054386	0.054386	0.652632	0.326316	0	0	0	0.054386
																																						72	0	0	0	0	0.2	0.2	0	0.6	0	0	0.2
																																						73	0	0.13	0	0	0	0.13	0.78	0.52	0.13	0.13	0.13
																																						74	0.2	0	0.2	0.2	0	0.2	0.2	0.8	1	0.4	0
																																						75	0	0	0	0	0.4	0	1	0.2	0.6	0.4	0
																																						76	0.0590476	0	0.0590476	0	0.0590476	0	0.354286	0.826667	0.472381	0.531429	0.118095
																																						77	0.24	0.6	0.32	0.52	0.24	0.2	1	0.36	0.64	0.76	0.52
																																						78	0.125	0.34375	0.15625	0.3125	0.1875	0.125	0.84375	0.1875	0.4375	0.5	0.28125
																																						79	0	0.111111	0	0	0	0	0.555556	0.555556	0.777778	0.444444	0.555556
																																						80	0.0869565	0	0.434783	0	0	0.347826	0.0869565	0.26087	0.782609	0.695652	0.521739
																																						81	0	0.0366379	0.0366379	0	0	0	0.87931	0.439655	0.329741	0.18319	0.18319
																																						82	0.0769231	0	0.307692	0	0.0769231	0.153846	0.0769231	0.230769	0.769231	0.769231	0.384615
																																						83	0.0689655	0.137931	0.103448	0.0344828	0.103448	0.344828	0.551724	0.310345	0.793103	1	0.586207
																																						84	0.1	0.1	0	0	0.1	0.1	0	0	0.1	0.1	0
																																						85	0.135776	0.232759	0.193966	0.193966	0.135776	0.310345	0.950431	0.465517	0.678879	0.931034	0.581897
																																						86	0.306818	0.153409	0.153409	0	0.255682	0.460227	0.204545	0.357955	0.5625	0.5625	0.5625
																																						87	0	0	0	0	0.0263158	0.157895	1	0.473684	0.236842	0.447368	0.236842
																																						88	0	0.125	0.0625	0	0.125	0.1875	1	0.625	0.4375	0.375	0.1875
																																						89	0	0	0	0.136364	0	0	0.409091	0.272727	0	0.272727	0.136364
																																						90	0	0.102273	0	0.102273	0.306818	0.204545	0.204545	0.409091	0.818182	0.818182	0.715909
																																						91	0	0	0	0.111111	0.333333	0.888889	0.222222	0.222222	0.111111	0.111111	0
																																						92	0	0	0	0	0	0.545455	0	0	0	0.363636	0.181818
																																						93	0	0.133333	0.133333	0	0.133333	0.2	1	0.133333	0.2	0.133333	0.2
																																						94	0.296296	0.296296	0.481481	0.222222	0.259259	1	0.37037	0.148148	0.518519	0.518519	0.555556
																																						95	0.457478	0.774194	0.492669	0.739003	0.422287	0.985337	0.422287	0.56305	0.633431	0.527859	0.422287
																																						96	0.512397	0.809917	0.46281	0.644628	0.595041	0.677686	0.545455	0.694215	0.694215	0.561983	0.710744
																																						97	0	0	0	0.0732323	0	0.0732323	0.366162	0.219697	0.366162	0.439394	0.366162
																																						98	0.100694	0.402778	0.201389	0.201389	0	0.201389	0.302083	0.201389	0.100694	0.100694	0
																																						99	0	0.222222	0	0.111111	0	0.111111	1	0	0	0.111111	0.111111
																																						100	0.0994152	0.298246	0.19883	0.546784	0.248538	0.546784	0.298246	0.149123	0.397661	0.745614	0.397661
																																						101	0.7849	0.74359	0.764245	0.867521	0.857194	0.846866	0.774573	0.423433	0.702279	0.795228	0.588675
																																						102	0.503472	0.402778	0.704861	0.201389	0.604167	0.805556	0.100694	0.100694	0.402778	0	0.604167
																																						103	0.0316358	0.158179	0.0949074	0.0316358	0.0949074	0.189815	0.158179	0.189815	0.0949074	0.0949074	0.158179
																																						104	0	0.0537037	0	0.107407	0.0537037	0.107407	0.483333	0.161111	0.268519	0.214815	0.42963
																																						105	0.0909091	0.0909091	0	0.181818	0.0909091	0.136364	0.772727	0.318182	0.136364	0.181818	0.136364
																																						106	0.442623	0.606557	0.590164	0.442623	0.442623	0.491803	1	0.459016	0.672131	0.606557	0.52459
																																						107	0.230079	0.310606	0.241582	0.218575	0.230079	0.609708	0.368126	0.207071	0.161055	0.184063	0.218575
																																						108	0.188889	0.188889	0.0944444	0.283333	0.0944444	0.377778	0.566667	0.377778	0.188889	0.472222	0.566667
																																						109	0	0.175214	0.0876068	0.175214	0.0876068	0.350427	0.963675	0.438034	0.700855	0.525641	0.262821
																																						110	0.188235	0.376471	0.0941176	0.0941176	0.282353	0.564706	0.282353	0	0.376471	0.188235	0.470588
																																						111	0.010084	0.0302521	0.0403361	0.0403361	0.0403361	0.0907563	0.968067	0.302521	0.564706	0.363025	0.423529
																																						112	0.0350877	0	0.0175439	0.0701754	0.0350877	0.0526316	0.649123	0.403509	0.894737	0.736842	0.701754
																																						113	0.282353	0.141176	0	0.705882	0.282353	0.423529	0.564706	0.423529	0.705882	0.423529	0.847059
																																						114	0	0	0.0495356	0.0247678	0	0.148607	0.520124	0.247678	0.693498	0.371517	0.321981
																																						115	0.108597	0.235294	0.271493	0.199095	0.271493	0.343891	0.307692	0.180995	0.108597	0.162896	0.144796
																																						116	0	0.117647	0.294118	0.176471	0.117647	0.235294	0.764706	0.235294	0.352941	0.235294	0.235294
																																						117	0.0784314	0.0784314	0.54902	0.392157	0.392157	0.235294	0.705882	0.235294	0.235294	0.54902	0.235294
																																						118	0.352941	0.317647	0.317647	0.229412	0.352941	0.247059	0.935294	0.476471	0.405882	0.335294	0.317647
																																						119	0.413693	0.576663	0.5892	0.676953	0.639344	0.5892	0.388621	0.313404	0.764706	0.65188	0.814851
																																						120	0	0	0.08	0.12	0.16	0.04	0.44	0.56	0.36	0.6	0.28
																																						121	0.0514706	0.0367647	0.0661765	0.0588235	0.0808824	0.0735294	0.698529	0.514706	0.632353	0.360294	0.389706
																																						122	0.00793126	0.00793126	0.0158625	0.0396563	0.00793126	0.0237938	0.674157	0.206213	0.380701	0.214144	0.206213
																																						123	0.248276	0.248276	0.248276	0.22069	0.413793	0.662069	0.993103	0.524138	0.413793	0.331034	0.248276
																																						124	0.22449	0.183673	0.469388	0.326531	0.326531	0.836735	0.142857	0.0816327	0.163265	0.265306	0.183673
																																						125	0.0897436	0.128205	0.0641026	0.128205	0.0769231	0.589744	0.115385	0.025641	0.0384615	0.102564	0.128205
																																						126	0.259459	0.302703	0.281081	0.281081	0.324324	0.648649	0.237838	0.194595	0.281081	0.281081	0.540541
																																						127	0.540984	0.540984	0.590164	0.639344	0.409836	1	0.606557	0.262295	0.47541	0.590164	0.606557
																																						128	0.180851	0.244681	0.191489	0.180851	0.0957447	0.797872	0.12766	0.0851064	0.138298	0.212766	0.159574
																																						129	0.123913	0.110145	0.137681	0.0413043	0.0550725	0.454348	0.715942	0.592029	0.647101	0.564493	0.550725
																																						130	0.0705882	0.0705882	0.141176	0.235294	0.141176	0.494118	0.541176	0.188235	0.305882	0.305882	0.329412
																																						131	0.57	0.298571	0.298571	0.651429	0.624286	0.76	0.488571	0.298571	0.352857	0.217143	0.352857
																																						132	0.552	0.408	0.432	0.568	0.44	0.688	0.768	0.568	0.896	0.792	0.832
																																						133	0.460674	0.41573	0.52809	0.449438	0.460674	0.561798	0.595506	0.47191	0.898876	1	0.853933
																																						134	0.263636	0.345455	0.263636	0.363636	0.345455	0.7	0.290909	0.345455	0.536364	0.481818	0.509091
																																						135	0.0793651	0.031746	0.047619	0.142857	0.126984	0.68254	0.746032	0.968254	0.603175	0.555556	0.47619
																																						136	0.185245	0.238172	0.211708	0.105854	0.158781	0.238172	0.0793905	0.291099	0.476343	0.317562	0.105854
																																						137	0.616115	0.541435	0.560105	0.560105	0.504094	0.560105	0.597445	0.317393	0.485424	0.429414	0.466754
																																						138	0.0742686	0.148537	0.247562	0.272318	0.445611	0.594149	0.470368	0.148537	0.222806	0.0990248	0.19805
																																						139	0.472272	0.059034	0.177102	0.236136	0.354204	0.29517	0.413238	0.29517	0.059034	0.177102	0.354204
																																						140	0.411491	0.347196	0.218605	0.42435	0.2829	0.437209	0.720109	0.372914	0.578659	0.668673	0.604378
																																						141	0.378738	0.449751	0.307724	0.355066	0.331395	0.497093	0.402409	0.0946844	0.355066	0.497093	0.402409
																																						142	0.125	0.0833333	0.0833333	0.333333	0.333333	0.166667	0.25	0.125	0.0833333	0.166667	0.125
																																						143	0.0920543	0.110465	0.0736434	0.0828488	0.0736434	0.230136	0.874516	0.690407	0.791667	0.690407	0.653585
																																						144	0.0110465	0.0331395	0.0552326	0.044186	0.0331395	0.375581	0.839535	0.640698	0.541279	0.386628	0.475
																																						145	0.284053	0.378738	0.44186	0.252492	0.252492	0.410299	0.347176	0.284053	0.315615	0.284053	0.22093
																																						146	0.0101968	0.0203936	0.0713775	0.0509839	0.0305903	0.458855	0.897317	0.6322	0.622004	0.387478	0.428265
																																						147	0.136628	0.136628	0.364341	0.182171	0	0	0.227713	0.227713	0.0910853	0.273256	0.0455426
																																						148	0.527616	0.527616	0.767442	0.431686	0.503634	0.431686	0.575581	0.335756	0.695494	0.719477	0.503634
																																						149	0.477519	0.426357	0.392248	0.35814	0.409302	0.494574	0.460465	0.477519	0.699225	0.545736	0.818605
																																						150	0.098924	0.098924	0.158278	0.0593544	0.138494	0.652898	0.197848	0	0.0791392	0.0791392	0.276987
																																						151	0.671512	0.431686	0.767442	0.527616	0.671512	0.719477	0.335756	0.551599	0.479651	0.551599	0.287791
																																						152	0.388311	0.517748	0.316401	0.258874	0.273256	0.891677	0.99235	0.158201	0.186965	0.23011	0.244492
																																						153	0.0828488	0.0552326	0.22093	0.0552326	0.0276163	0.469477	0.607558	0.303779	0.276163	0.0828488	0.110465
																																						154	0.0769231	0.0769231	0.230769	0.0769231	0	0.153846	0.0769231	0	0.153846	0.230769	0.307692
																																						155	0.0414815	0	0	0.0138272	0.0276543	0.165926	0.636049	0.649877	0.539259	0.539259	0.497778
																																						156	0.583333	0.458333	0.333333	0.25	0.375	0.625	1	0.416667	0.375	0.125	0.125
																																						157	0.38359	0.180513	0.180513	0.361026	0.406154	0.654359	0.225641	0.135385	0.361026	0.270769	0.315897
																																						158	0.375	0.347222	0.388889	0.263889	0.583333	0.861111	0.333333	0.236111	0.625	0.486111	0.555556
																																						159	0.407273	0.407273	0.101818	0.101818	0.305455	0.763636	0.254545	0.203636	0.152727	0.407273	0.56
																																						160	0.0414815	0	0.082963	0	0	0.124444	0.456296	0.207407	0.456296	0.29037	0.124444
																																						161	0.326857	0.226286	0.201143	0.201143	0.553143	0.854857	0.528	0.276571	0.301714	0.326857	0.502857
																																						162	0.174066	0.125714	0.125714	0.174066	0.183736	0.328791	0.918681	0.522198	0.454505	0.522198	0.377143
																																						163	0.08	0.16	0.04	0.24	0.08	0.64	0.8	1	0.92	0.48	0.52
																																						164	0.455172	0.546207	0.424828	0.637241	0.470345	0.591724	0.849655	0.682759	0.637241	0.546207	0.606897
																																						165	0.272727	0.318182	0.227273	0.363636	0.272727	0.318182	0.636364	0.454545	0.5	0.636364	0.818182
																																						166	0.272727	0.136364	0.181818	0.0454545	0.181818	0.545455	0.318182	0.272727	0.590909	0.772727	0.909091
																																						167	0.226835	0.382785	0.212658	0.396962	0.396962	0.425316	0.737215	0.623797	0.652152	0.652152	0.723038
																																						168	0.3	0.3	0.5	0.32	0.48	0.5	0.74	0.44	0.7	0.58	0.74
																																						169	0.432432	0.648649	0.459459	0.567568	0.567568	0.675676	0.837838	0.864865	0.756757	0.648649	0.621622
																																						Firing rate for FA trial (normalized) (spike/s)(laser on block)
																																						Time after stimulus onset (ms) Cell #	-200	-150	-100	-50	0	50	100	150	200	250	300
																																						1	0.388889	0.222222	0.166667	0.0555556	0.111111	0.222222	0.277778	0	0	0.166667	1
																																						2	0.145455	0.290909	0.218182	0.363636	0.0727273	0.436364	0.363636	0.218182	0.363636	0.436364	0.363636
																																						3	0.249615	0.0832049	0.0416025	0.16641	0.0832049	0.457627	0.16641	0	0	0.457627	0.998459
																																						4	0.246154	0.0769231	0.0461538	0.184615	0.169231	0.446154	0.292308	0	0	0.6	1
																																						5	0.272727	0.136364	0.181818	0.0454545	0.136364	0.318182	0.181818	0	0.0454545	0.181818	0.409091
																																						6	0.325722	0.407152	0.325722	0.19776	0.302456	0.849203	0.267557	0.0232658	0.0465317	0.372253	0.802671
																																						7	0.234568	0.362514	0.277217	0.426487	0.447811	0.511785	0.14927	0.0213244	0.191919	0.852974	0.852974
																																						8	0.333333	0.17284	0.246914	0.259259	0.395062	0.82716	0.666667	1	0.950617	0.54321	0.481481
																																						9	0.182292	0.145833	0.0364583	0.109375	0.364583	0.838542	0.583333	0.984375	0.875	0.911458	0.729167
																																						10	0.0453125	0.226562	0.0679687	0.0679687	0.135937	0.634375	0.0679687	0.0453125	0.135937	0.090625	0.135937
																																						11	0.19375	0.145313	0.169531	0.0484375	0.0726563	0.58125	0.0726563	0.096875	0.19375	0.19375	0.169531
																																						12	0.166504	0.151367	0.13623	0.196777	0.333008	0.771973	0.13623	0.0151367	0.0756836	0.242188	0.151367
																																						13	0.18125	0.271875	0.090625	0.18125	0.090625	0.3625	0.18125	0.18125	0.3625	0.090625	0.271875
																																						14	0	0	0.0795455	0	0.318182	0.795455	0.0795455	0.159091	0.477273	0.477273	0.318182
																																						15	0.169922	0.169922	0.0566406	0.0566406	0.113281	0.679688	0	0.0566406	0.113281	0.169922	0.283203
																																						16	0.377841	0.556818	0.477273	0.536932	0.457386	0.517045	0.397727	0.696023	0.556818	0.676136	0.715909
																																						17	0.397059	0.338235	0.338235	0.338235	0.5	0.647059	0.205882	0.161765	0.205882	0.220588	0.367647
																																						18	0	0.155	0.11625	0.19375	0.3875	0.34875	0.0775	0.31	0.465	0.2325	0.465
																																						19	0.112645	0.135174	0.135174	0.24782	0.292878	0.47311	0.292878	0.360465	0.49564	0.24782	0.428052
																																						20	0.0215278	0.0645833	0.0645833	0.365972	0.344444	0.559722	0.107639	0.215278	0.0861111	0.107639	0.3875
																																						21	0.383333	0.383333	0.466667	0.683333	0.616667	0.7	0.616667	1	0.866667	0.566667	0.666667
																																						22	0.478261	0.565217	0.623188	0.507246	0.84058	0.73913	0.594203	0.768116	0.695652	0.507246	0.449275
																																						23	0.492316	0.492316	0.524078	0.397029	0.571721	0.746414	0.428791	0.349385	0.667008	0.587602	0.55584
																																						24	0.294085	0.484375	0.467076	0.363281	0.657366	0.467076	0.622768	0.916853	0.709263	0.622768	0.77846
																																						25	0.509091	0.509091	0.0727273	0.145455	0.363636	0.218182	0.145455	0.145455	0.218182	0.145455	0.436364
																																						26	0.461538	0.153846	0.153846	0	0	1	0.461538	0.0769231	0.461538	0.153846	0.153846
																																						27	0.129032	0.225806	0.354839	0.258065	0.258065	0.322581	0.0322581	0.0322581	0	0.0322581	0.0967742
																																						28	0.204545	0.204545	0	0	0.409091	0.613636	0.204545	0.204545	0.204545	0.204545	0.204545
																																						29	0.409091	0.348485	0.424242	0.30303	0.378788	0.606061	0.787879	0.560606	0.727273	0.530303	0.69697
																																						30	0.0701754	0.0877193	0.0877193	0.0701754	0.122807	0.210526	1	0.245614	0.245614	0.263158	0.175439
																																						31	0.274045	0.274045	0.210804	0.189723	0.168643	0.379447	0.801054	0.379447	0.379447	0.105402	0.210804
																																						32	0.6	0.381818	0.545455	0.327273	0.545455	0.409091	0.572727	0.572727	0.436364	0.572727	0.6
																																						33	0.338805	0.338805	0.232323	0.290404	0.251684	0.484007	0.425926	0.212963	0.193603	0.125842	0.174242
																																						34	0.214286	0.214286	0.309524	0.178571	0.25	0.369048	1	0.5	0.511905	0.47619	0.428571
																																						35	0.0909091	0.0757576	0.0606061	0.0909091	0.0606061	0.363636	0.242424	0.257576	0.363636	0.439394	0.393939
																																						36	0.116162	0.174242	0.348485	0.116162	0.232323	0.348485	0	0.174242	0.116162	0.116162	0.232323
																																						37	0.583333	0.62037	0.546296	0.657407	0.574074	0.527778	0.601852	0.583333	0.722222	0.694444	0.87963
																																						38	0.326087	0.23913	0.304348	0.173913	0.282609	0.23913	0.391304	0.413043	0.586957	0.608696	0.456522
																																						39	0.611742	0.450758	0.643939	0.515152	0.515152	0.482955	0.482955	0.579545	0.74053	0.869318	0.965909
																																						40	0.0431894	0.0917774	0.102575	0.0755814	0.118771	0.28613	0.842193	0.593854	0.825997	0.669435	0.734219
																																						41	0.153846	0.288462	0.230769	0.0769231	0.173077	0.442308	0.346154	0.134615	0.288462	0.423077	0.769231
																																						42	0.19898	0.278571	0.185714	0.19898	0.384694	0.928571	0.530612	0.252041	0.145918	0.570408	0.689796
																																						43	0	0	0.538462	0	0	0.307692	0.153846	0	0	0.0769231	0.769231
																																						44	0.62	0.44	0.66	0.42	0.6	1	0.38	0.44	0.6	0.46	0.36
																																						45	0.651163	0.581395	0.674419	0.651163	0.651163	0.465116	0.534884	0.465116	0.837209	0.837209	1
																																						46	0.0339537	0.054326	0.0746982	0.0203722	0.027163	0.224095	0.943913	0.448189	0.563632	0.556841	0.55005
																																						47	0.652632	0.673684	0.757895	0.747368	0.757895	1	0.694737	0.368421	0.621053	0.726316	0.757895
																																						48	0	0.0291667	0	0.0291667	0.116667	0.6125	0.554167	0.116667	0.175	0.0875	0.0583333
																																						49	0.158879	0.0841121	0.17757	0.17757	0.140187	0.140187	0.401869	0.130841	0.485981	0.794393	0.654206
																																						50	0.0641026	0	0.0641026	0.0641026	0.128205	0.128205	0.0641026	0	0	0.384615	0.897436
																																						51	0.347826	0.26087	0.304348	0.304348	0.434783	0.608696	0.304348	0.0869565	0.173913	0.217391	0.434783
																																						52	0.047619	0.047619	0.0238095	0.047619	0.0714286	0.119048	1	0.166667	0.333333	0.738095	0.595238
																																						53	0.22	0.3	0.3	0.2	0.38	0.2	0.74	0.38	0.62	0.28	0.46
																																						54	0.173913	0.0869565	0.130435	0.130435	0.173913	0.434783	0.826087	0.0434783	0.217391	0.217391	0.173913
																																						55	0.416667	0.444444	0.388889	0.194444	0.527778	0.555556	0.444444	0.222222	0.555556	0.722222	0.555556
																																						56	0.366667	0.488889	0.4	0.5	0.333333	0.5	0.644444	0.4	0.9	0.7	0.755556
																																						57	0.686275	0.647059	0.568627	0.54902	0.764706	0.647059	0.784314	0.745098	0.960784	0.784314	0.666667
																																						58	0.533333	0.433333	0.4	0.733333	0.6	0.933333	0.766667	0.333333	0.666667	0.566667	0.7
																																						59	0.122257	0.0658307	0.112853	0.112853	0.789969	0.30094	0.677116	0.592476	0.667712	0.451411	0.376176
																																						60	0.0783699	0.208986	0.15674	0.261233	0.365726	0.600836	0.417973	0.15674	0.182863	0.208986	0.0522466
																																						61	0.610169	0.372881	0.40678	0.423729	0.542373	0.644068	0.610169	1	0.779661	0.644068	0.59322
																																						62	0.04	0.04	0.08	0.08	0.52	0.32	1	0.4	0.8	0.32	0.52
																																						63	0.987654	0.493827	0.728395	0.617284	0.666667	0.666667	0.938272	1	0.790123	0.777778	0.901235
																																						64	0.295082	0.360656	0.327869	0.245902	0.245902	0.393443	0.655738	0.278689	0.737705	0.901639	0.491803
																																						65	0.0714286	0.119048	0.642857	0.0714286	0.404762	0.547619	1	0.5	0.380952	0.404762	0.452381
																																						66	0.258621	0.12069	0.206897	0.0517241	0.344828	0.431034	0.689655	0.862069	0.62069	0.655172	0.534483
																																						67	0.491525	0.474576	0.610169	0.322034	0.644068	0.711864	0.677966	0.457627	0.677966	0.40678	0.474576
																																						68	0.315789	0.0526316	0	0.0526316	0.157895	0.105263	0.157895	0.157895	0.0526316	0	0.0526316
																																						69	0.641115	0.501742	0.483159	0.380952	0.752613	0.85482	0.641115	0.5482	0.836237	0.771196	0.771196
																																						70	0.0967742	0.290323	0.483871	0.290323	0.677419	0.677419	0.677419	0	0	0.0967742	0
																																						71	0	0.0526316	0.0526316	0	0.0263158	1	0.289474	0	0	0	0
																																						72	0.290323	0	0	0	0	0.0967742	0.193548	0.580645	0.193548	0.0967742	0.0967742
																																						73	0	0	0	0.0629032	0	0.754839	0.817742	0.0629032	0.314516	0.125806	0.0629032
																																						74	0	0	0	0.0967742	0	0.387097	0.580645	0.290323	0.580645	0.0967742	0.193548
																																						75	0	0	0	0.0967742	0	0.387097	0.677419	0.677419	0.677419	0.193548	0.290323
																																						76	0.0857143	0	0	0	0.0285714	0.0857143	1	0.514286	0.514286	0.2	0.342857
																																						77	0.213333	0.391111	0.248889	0.248889	0.284444	0.213333	0.995556	0.391111	0.64	0.497778	0.426667
																																						78	0.138889	0.194444	0.166667	0.111111	0.166667	0.0833333	1	0.194444	0.388889	0.222222	0.25
																																						79	0.0987654	0	0.0987654	0	0	0.197531	0.296296	0.592593	0.691358	0.493827	0.0987654
																																						80	0	0.0772947	0.154589	0.0772947	0.231884	0.463768	0.231884	0.386473	0.309179	0.386473	0.309179
																																						81	0	0	0	0.032567	0.032567	0	0.846743	0.358238	0.423372	0.0977011	0.032567
																																						82	0	0.0683761	0.0683761	0.0683761	0	0.0683761	0.205128	0.34188	0.273504	0.34188	0.205128
																																						83	0.153257	0.0613027	0.091954	0.0306513	0.091954	0.306513	0.490421	0.337165	0.704981	0.582375	0.551724
																																						84	0.0888889	0.266667	0.0888889	0.177778	0.266667	0.0888889	0	0.0888889	0	0	0
																																						85	0.189655	0.189655	0.241379	0.0862069	0.206897	0.362069	1	0.362069	0.775862	0.603448	0.913793
																																						86	0.227273	0.181818	0.363636	0.181818	0.181818	0.181818	0.318182	0.681818	0.545455	0.636364	1
																																						87	0.0482456	0.0241228	0.0482456	0.0241228	0.16886	0.16886	0.651316	0.458333	0.289474	0.337719	0.289474
																																						88	0.171875	0	0.286458	0	0	0.286458	0.973958	0.744792	0.630208	0.515625	0.229167
																																						89	0	0	0.25	0	0.125	0.125	1	0.75	0.125	0.5	0.25
																																						90	0	0.09375	0.9375	0.09375	0	0.1875	0.09375	0.09375	0.09375	0.46875	0.375
																																						91	0.305556	0.101852	0.916667	0.101852	0.203704	0.407407	0.203704	0	0.101852	0.203704	0.101852
																																						92	0.166667	0	0	0	0	0.166667	0	0	0	0	0
																																						93	0.0611111	0.183333	0.244444	0.122222	0.305556	0.244444	0.305556	0.122222	0	0.244444	0.183333
																																						94	0.237654	0.237654	0.611111	0.237654	0.169753	0.780864	0.237654	0.135802	0.475309	0.57716	0.475309
																																						95	0.322581	0.645161	0.387097	0.451613	0.612903	0.709677	0.419355	0.483871	0.548387	0.483871	0.322581
																																						96	0.5	0.651515	0.454545	0.424242	0.621212	0.666667	0.666667	0.590909	0.833333	0.545455	0.651515
																																						97	0	0	0	0	0.0909091	0	0.272727	0.272727	0.181818	0.363636	0.727273
																																						98	0.125	0	0	0.625	0.125	0.5	0.375	0	0.125	0	0.375
																																						99	0	0.137931	0.275862	0	0	0.275862	0.137931	0	0.137931	0	0.137931
																																						100	0.123412	0.185118	0	0.185118	0.061706	0.431942	0.185118	0.061706	0.431942	0.431942	0.740472
																																						101	0.641026	0.628205	0.602564	1	0.820513	0.948718	0.564103	0.628205	0.679487	0.935897	0.74359
																																						102	0	0	0.125	0.25	0.5	1	0	0	0.25	0	0.25
																																						103	0.0785441	0.039272	0.039272	0.039272	0.39272	0.039272	0.19636	0.039272	0.19636	0.19636	0.157088
																																						104	0.0666667	0.133333	0.133333	0.266667	0.2	0.2	0.266667	0.533333	0.333333	0.4	0.533333
																																						105	0.112853	0.169279	0.112853	0	0.282132	0.0564263	0.507837	0.225705	0.169279	0.112853	0.0564263
																																						106	0.366309	0.508762	0.386659	0.488412	0.630865	0.386659	0.976823	0.447711	0.610514	0.630865	0.468061
																																						107	0.142807	0.214211	0.228492	0.271334	0.599791	0.785441	0.371299	0.171369	0.18565	0.314176	0.257053
																																						108	0.117241	0	0.117241	0.351724	0.117241	0.351724	0.586207	0.234483	0.117241	0.586207	0.351724
																																						109	0	0.108753	0	0.217507	0.108753	0.435013	0.32626	0.543767	0.217507	0.217507	0.217507
																																						110	0.133333	0.4	0.533333	0.266667	0.133333	0.4	0.133333	0.133333	0.266667	0.266667	0.266667
																																						111	0.0714286	0.0428571	0	0.0285714	0.0142857	0.171429	1	0.342857	0.557143	0.457143	0.171429
																																						112	0	0.0994152	0.0248538	0.0248538	0.0248538	0.0248538	0.894737	0.347953	0.820175	0.52193	0.571637
																																						113	0.6	0	0.2	0.2	0.8	0.6	1	1	0.8	0.2	0.4
																																						114	0	0	0.105263	0.0350877	0.0350877	0.140351	0.666667	0.280702	0.245614	0.350877	0.210526
																																						115	0.307692	0.153846	0.230769	0.307692	0.205128	0.179487	0.461538	0.0769231	0.153846	0.153846	0.0512821
																																						116	0.0833333	0.166667	0.0833333	0.25	0	0.25	0.416667	0.0833333	0.166667	0.333333	0.166667
																																						117	0.333333	0.333333	0.444444	0	0.333333	0	0.111111	0.333333	0.222222	0.222222	0.111111
																																						118	0.225	0.35	0.3	0.25	0.4	0.275	1	0.475	0.575	0.4	0.3
																																						119	0.603825	0.692623	0.586066	0.710383	0.532787	0.497268	0.461749	0.301913	0.657104	0.532787	0.515027
																																						120	0.0566667	0.113333	0.0566667	0	0.113333	0	0.283333	0.566667	0.453333	0.566667	0.283333
																																						121	0.0208333	0.0416667	0.0520833	0.09375	0.104167	0.09375	1	0.5	0.645833	0.5	0.302083
																																						122	0.011236	0.011236	0	0.0337079	0	0.269663	1	0.157303	0.337079	0.303371	0.146067
																																						123	0.275862	0.275862	0.793103	0.241379	0.275862	0.586207	1	0.62069	0.586207	0.413793	0.206897
																																						124	0.306122	0.408163	0.637755	0.331633	0.408163	0.714286	0.0255102	0.0765306	0.178571	0.153061	0.204082
																																						125	0.160256	0.144231	0.0641026	0.144231	0.0641026	0.416667	0.144231	0.0480769	0.112179	0.112179	0.160256
																																						126	0.378378	0.405405	0.297297	0.486486	0.297297	0.351351	0.216216	0.189189	0.135135	0.459459	0.594595
																																						127	0.491803	0.57377	0.737705	0.471311	0.717213	0.67623	0.614754	0.163934	0.491803	0.57377	0.532787
																																						128	0.146277	0.159574	0.226064	0.0930851	0.18617	0.87766	0.172872	0.0797872	0.0132979	0.172872	0.146277
																																						129	0.103261	0.0860507	0.344203	0.0860507	0.172101	0.413043	0.791667	0.722826	0.671196	0.447464	0.602355
																																						130	0.0294118	0.0294118	0.0882353	0.0294118	0.147059	0.323529	0.441176	0.323529	0.176471	0.235294	0.264706
																																						131	0.441071	0.746429	0.542857	0.644643	0.475	0.780357	0.373214	0.305357	0.271429	0.2375	0.203571
																																						132	0.61	0.42	0.6	0.52	0.49	0.52	0.91	0.65	0.68	0.66	0.68
																																						133	0.323034	0.421348	0.351124	0.337079	0.379213	0.365169	0.646067	0.603933	0.842697	0.856742	0.870787
																																						134	0.227273	0.295455	0.352273	0.284091	0.329545	0.545455	0.261364	0.329545	0.329545	0.454545	0.397727
																																						135	0.0992063	0.138889	0.416667	0.0992063	0.198413	0.694444	0.952381	0.853175	0.734127	0.615079	0.654762
																																						136	0.310345	0.344828	0.551724	0.517241	0.310345	0.310345	0.206897	0.344828	0.241379	0.275862	0.241379
																																						137	0.535211	0.705506	0.705506	0.802817	0.510883	0.4379	0.389245	0.291933	0.21895	0.413572	0.486556
																																						138	0.225806	0.354839	0.258065	0.0967742	0.387097	0.645161	0.645161	0.290323	0.129032	0.290323	0.0967742
																																						139	0.461538	0.230769	0.923077	0.153846	0.461538	1	0.307692	0.230769	0.384615	0.384615	0.461538
																																						140	0.385383	0.351872	0.469162	0.301604	0.603209	0.619964	0.586453	0.536185	0.904813	0.854545	0.770766
																																						141	0.246753	0.400974	0.709416	0.37013	0.37013	0.801948	0.37013	0.308442	0.462662	0.74026	0.709416
																																						142	0.162879	0.217172	0.108586	0	0.271465	0.325758	0.271465	0.0542929	0.217172	0.0542929	0
																																						143	0.107955	0.143939	0.0959596	0.167929	0.311869	0.503788	0.791667	0.767677	0.707702	0.587753	0.719697
																																						144	0.0431818	0.0287879	0.100758	0.0287879	0.273485	0.374242	0.993182	0.719697	0.518182	0.431818	0.417424
																																						145	0.329004	0.205628	0.575758	0.287879	0.246753	0.534632	0.329004	0.205628	0.287879	0.246753	0.37013
																																						146	0.0531469	0.0265734	0.212587	0.0531469	0.279021	0.504895	0.863636	0.744056	0.465035	0.465035	0.345455
																																						147	0.415404	0	0.118687	0.0593434	0.237374	0.415404	0.17803	0.534091	0.356061	0.237374	0.0593434
																																						148	0.53125	0.375	0.78125	0.65625	0.5625	0.65625	0.46875	0.46875	0.4375	0.71875	0.375
																																						149	0.577778	0.577778	0.4	0.622222	0.666667	0.533333	0.622222	0.688889	0.866667	1	0.822222
																																						150	0.232022	0.128901	0.128901	0.206242	0.438263	0.850746	0.232022	0.103121	0.103121	0.180461	0.257802
																																						151	0.625	0.65625	0.78125	0.53125	0.90625	1	0.34375	0.625	0.46875	0.59375	0.25
																																						152	0.299841	0.337321	0.26236	0.16866	0.712121	0.862041	0.787081	0.1874	0.356061	0.16866	0.24362
																																						153	0.143939	0.143939	0.215909	0.215909	0.107955	0.323864	0.647727	0.431818	0.215909	0.143939	0.287879
																																						154	0.206044	0.0686813	0.206044	0.0686813	0.137363	0.0686813	0.274725	0.206044	0.549451	0.412088	0.480769
																																						155	0.0246914	0.0123457	0.0246914	0.0493827	0.148148	0.0740741	0.666667	0.641975	0.530864	0.432099	0.481481
																																						156	0.409226	0.409226	0.446429	0.446429	0.260417	0.558036	0.558036	0.446429	0.186012	0.260417	0.260417
																																						157	0.181319	0.282051	0.282051	0.241758	0.40293	0.765568	0.221612	0.201465	0.342491	0.261905	0.282051
																																						158	0.47123	0.31002	0.483631	0.384425	0.520833	0.94246	0.607639	0.570437	0.78125	0.719246	0.719246
																																						159	0.227273	0.136364	0.272727	0.181818	0.272727	0.636364	0.363636	0.363636	0.5	0.363636	0.681818
																																						160	0.037037	0.037037	0	0.037037	0	0.037037	1	0.296296	0.407407	0.333333	0.0740741
																																						161	0.44898	0.426531	0.314286	0.202041	0.404082	0.987755	0.740816	0.359184	0.65102	0.695918	0.718367
																																						162	0.16405	0.155416	0.181319	0.241758	0.302198	0.38854	0.77708	0.543956	0.509419	0.500785	0.362637
																																						163	0.392857	0.0714286	0.142857	0.25	0.535714	0.285714	0.678571	0.392857	0.392857	0.285714	0.5
																																						164	0.541872	0.514778	0.514778	0.582512	0.71798	0.582512	0.921182	0.650246	0.67734	0.6367	0.582512
																																						165	0.527597	0.162338	0.284091	0.36526	0.446429	0.527597	0.446429	0.892857	0.527597	0.405844	0.811688
																																						166	0.243506	0.284091	0.202922	0.162338	0.527597	0.689935	0.405844	0.527597	0.730519	0.527597	0.974026
																																						167	0.367089	0.177215	0.392405	0.278481	0.506329	0.303797	1	0.632911	0.64557	0.746835	0.746835
																																						168	0.375	0.321429	0.446429	0.375	0.714286	0.803571	0.767857	0.535714	0.589286	0.660714	0.446429
																																						169	0.603282	0.627413	0.579151	0.530888	0.482625	0.506757	0.820463	0.675676	0.699807	0.723938	0.796332
[truncated: 54 more columns]

## Sheet: Figure 5
	Figure 5c
	Firing rate (normalized)
	Time after laser onset (ms) Cell #	-10	-9.5	-9	-8.5	-8	-7.5	-7	-6.5	-6	-5.5	-5	-4.5	-4	-3.5	-3	-2.5	-2	-1.5	-1	-0.5	0	0.5	1	1.5	2	2.5	3	3.5	4	4.5	5	5.5	6	6.5	7	7.5	8	8.5	9	9.5	10	10.5	11	11.5	12	12.5	13	13.5
	1	0.0227273	0	0	0.0227273	0	0.0227273	0.0454545	0.0909091	0	0.0227273	0.0227273	0.0227273	0.0454545	0	0.0681818	0.0227273	0.0227273	0.0227273	0	0.0227273	0	1	0.363636	0.159091	0.5	0.25	0.795455	0.0454545	0.0227273	0.0227273	0	0.0681818	0	0.0227273	0.0454545	0	0	0	0	0.0909091	0	0	0.0227273	0.0909091	0.0909091	0.0909091	0.0909091	0.0454545
	2	0.0483871	0.0483871	0.016129	0.0483871	0.016129	0.0483871	0.0322581	0.0322581	0.0483871	0.0483871	0.0483871	0.0645161	0.0322581	0.0645161	0.0806452	0.0483871	0	0	0	0	0.241935	0.774194	1	0.258065	0.225806	0.225806	0.016129	0	0	0	0.0967742	0.0483871	0.177419	0.177419	0.177419	0.177419	0.16129	0.258065	0.258065	0.145161	0.129032	0.112903	0.16129	0.33871	0.274194	0.145161	0.112903	0.0645161
	3	0.0166667	0.025	0.025	0.00833333	0.00833333	0.00833333	0.05	0.00833333	0.025	0.0166667	0.0333333	0.0166667	0.0166667	0.00833333	0.00833333	0.00833333	0	0	0	0	0.025	0.466667	1	0.241667	0.225	0.291667	0.108333	0	0	0	0.05	0.05	0.141667	0.258333	0.266667	0.1	0.0166667	0.00833333	0.0416667	0.075	0.025	0.0833333	0.075	0.25	0.233333	0.108333	0.05	0.0166667
	4	0.0322581	0.016129	0.112903	0.016129	0.0483871	0	0.016129	0.016129	0.0322581	0.016129	0.0322581	0.016129	0	0.016129	0.0645161	0.016129	0.0322581	0.016129	0.016129	0.016129	0	0.0483871	1	0.0806452	0.129032	0.0483871	0.112903	0.016129	0.016129	0.0322581	0	0.0483871	0.0322581	0.0967742	0.0483871	0.016129	0	0.016129	0.0322581	0	0.016129	0.0322581	0.129032	0.0806452	0.0645161	0.0645161	0.0322581	0
	5	0.0151515	0.0227273	0.00757576	0.030303	0.0151515	0.00757576	0	0	0.0151515	0.0151515	0.0151515	0.00757576	0.0151515	0.0151515	0.00757576	0.00757576	0.00757576	0.00757576	0.00757576	0.0151515	0.0378788	0.401515	1	0.280303	0.030303	0.159091	0.204545	0.0151515	0.030303	0.030303	0.128788	0.0833333	0.0151515	0.0454545	0.106061	0.0530303	0	0	0.00757576	0.0227273	0	0.030303	0.00757576	0.0378788	0.00757576	0.0378788	0	0.00757576
	6	0.166667	0.185185	0.0925926	0.148148	0.148148	0.0925926	0.166667	0.166667	0.185185	0.222222	0.037037	0.12963	0.148148	0.111111	0.0925926	0.185185	0.0185185	0.0185185	0.222222	0.111111	0.222222	0.222222	1	0.833333	0.0740741	0.574074	0.481481	0.185185	0.666667	0.592593	0.351852	0.111111	0.203704	0.277778	0.333333	0.222222	0.166667	0.277778	0.12963	0.259259	0.166667	0.111111	0.240741	0.185185	0.240741	0.259259	0.037037	0.0555556
	7	0.0137931	0	0	0.00689655	0	0.00689655	0.00689655	0.00689655	0	0.00689655	0	0.00689655	0.00689655	0.0137931	0.0137931	0.00689655	0	0	0	0	0.00689655	0.317241	1	0.0551724	0.0344828	0.172414	0.0344828	0	0	0	0	0.00689655	0.00689655	0	0	0	0	0.0137931	0.0758621	0.062069	0.0827586	0.110345	0.144828	0.103448	0.0551724	0.0344828	0.0206897	0
	8	0	0.0125	0.025	0	0.025	0.0125	0.0125	0	0.025	0.0125	0.025	0	0.0125	0	0	0.025	0.0125	0	0	0	0.0125	0.0375	1	0.025	0.1	0.125	0.075	0	0.025	0.025	0.0875	0.15	0.0375	0	0	0.05	0.0125	0.025	0.0375	0	0.025	0	0.0125	0.025	0.0125	0.0125	0	0
	9	0	0.0571429	0.0285714	0	0	0	0.0285714	0.0857143	0.0857143	0.0571429	0	0.0571429	0.0285714	0.0285714	0	0	0	0	0	0	0.0285714	0.314286	1	0.0285714	0.0285714	0.0857143	0	0	0.0285714	0	0.2	0.4	0.0857143	0	0	0.0285714	0	0	0.0571429	0.0857143	0.314286	0.371429	0.371429	0.257143	0.171429	0.114286	0.0571429	0
	10	0.0163934	0.0163934	0	0	0.0163934	0.0163934	0	0.0491803	0	0.0327869	0.0163934	0	0.0327869	0.0163934	0.0163934	0	0	0	0	0	0	0.163934	1	0.0655738	0.0655738	0.0983607	0	0	0	0	0.0327869	0	0	0	0.0163934	0.0163934	0.0163934	0	0	0	0.0163934	0	0.0163934	0.0163934	0.0163934	0.0163934	0.0327869	0.0163934
	11	0	0	0	0	0.030303	0.030303	0.030303	0	0	0.030303	0	0.030303	0.030303	0.030303	0.0606061	0	0.030303	0.0606061	0.030303	0	0.0606061	0.0909091	1	0.333333	0.030303	0.030303	0	0	0	0	0	0	0.030303	0.030303	0	0	0	0	0	0	0	0	0	0	0	0	0	0
	12	0	0	0	0	0.0105263	0	0.0210526	0.0105263	0.0105263	0	0	0	0.0105263	0.0315789	0.0210526	0	0	0.0105263	0.0105263	0.0105263	0	0.0210526	1	0.0105263	0.105263	0.0526316	0.105263	0	0	0.0315789	0.0315789	0	0.0105263	0.0105263	0.0105263	0	0	0	0.0105263	0	0	0	0	0	0.0105263	0	0	0
	13	0.0357143	0	0.0178571	0.0535714	0	0.0357143	0.0178571	0.0357143	0.0178571	0	0.0178571	0.0357143	0	0.0357143	0.0357143	0.0535714	0.0178571	0	0.107143	0.0178571	0.0178571	0.178571	0.875	1	0.0892857	0.0714286	0.232143	0.285714	0.160714	0.0357143	0.0357143	0.321429	0.375	0.25	0.196429	0.178571	0.25	0.107143	0.25	0.428571	0.410714	0.410714	0.321429	0.357143	0.178571	0.25	0.214286	0.0892857
	14	0.0291971	0.00729927	0.0291971	0.0145985	0.0145985	0.00729927	0.0218978	0.00729927	0.0291971	0.0291971	0	0.00729927	0.0145985	0.0218978	0	0.0145985	0	0.0510949	0.0656934	0.00729927	0	0.0145985	0.109489	0.70073	1	0.167883	0.124088	0.153285	0.160584	0.0729927	0.0656934	0.248175	0.532847	0.277372	0.0948905	0.182482	0.175182	0.153285	0.109489	0.0583942	0.124088	0.124088	0.0875912	0.109489	0.131387	0.0875912	0.175182	0.153285
	15	0	0	0	0	0.1	0.1	0.25	0.05	0.1	0.05	0	0.1	0	0.05	0.05	0.05	0.05	0	0	0	0	0.05	0.45	0.1	1	0.5	0.15	0	0	0	0.05	0	0.05	0.2	0.25	0.1	0	0.05	0.35	0.5	0.3	0.3	0.55	0.75	0.3	0.25	0.1	0.1
	16	0.0277778	0	0.0277778	0	0.0277778	0.0138889	0	0.0555556	0	0	0.0138889	0.0138889	0	0.0138889	0.0138889	0.0277778	0.0138889	0.0138889	0.0416667	0.0138889	0	0.0138889	0.125	0.361111	0.125	1	0.138889	0.0833333	0.180556	0.0694444	0.194444	0.125	0	0.0138889	0.0555556	0.0277778	0.0138889	0	0	0	0	0	0.0138889	0.0416667	0.0138889	0	0.0138889	0.0555556
	17	0.0588235	0.0294118	0.117647	0.117647	0.117647	0	0.0294118	0.0588235	0.0294118	0.0294118	0.147059	0.0294118	0.0588235	0.0588235	0.0294118	0.0588235	0.205882	0.176471	0.0882353	0.117647	0.117647	0.205882	0.352941	0.117647	0.176471	0.147059	0.882353	0.235294	0.382353	0.588235	1	0.529412	0.294118	0.294118	0.205882	0.147059	0.147059	0.176471	0	0.176471	0.176471	0.117647	0.264706	0.264706	0.235294	0.441176	0.176471	0.205882
	18	0.0277778	0.0277778	0.0277778	0.0833333	0.0555556	0.0555556	0.0555556	0	0.0277778	0.0833333	0	0.111111	0	0.0277778	0.0555556	0.0277778	0	0	0.333333	0.111111	0.0833333	0.138889	0.666667	0.388889	0.583333	0.416667	0.416667	0.305556	0.0833333	0.222222	0.305556	0.444444	0.722222	1	0.222222	0.25	0.0555556	0.138889	0.305556	0.361111	0.638889	0.388889	0.333333	0.527778	0.666667	0.361111	0.333333	0.111111
	19	0.190476	0.190476	0.190476	0.190476	0.285714	0.238095	0.142857	0.142857	0.238095	0.0952381	0.238095	0.190476	0.190476	0.142857	0.428571	0.285714	0.047619	0.047619	0.333333	0.238095	0.142857	0.047619	0.047619	0.238095	0.285714	0.142857	0	0	0	0	0	0	0.047619	0.714286	1	0.52381	0.142857	0	0.142857	0.142857	0.238095	0.190476	0.047619	0.0952381	0.238095	0.190476	0.285714	0.190476
	20	0.0277778	0.0555556	0.111111	0.111111	0.0833333	0.0833333	0.0555556	0.111111	0.0277778	0.0277778	0.0277778	0.0555556	0	0.138889	0	0.0277778	0	0	0	0.0833333	0.0277778	0.0833333	0.527778	0.194444	0.194444	0.194444	0.0833333	0.0277778	0.0555556	0.0277778	0.194444	0.166667	0.194444	0.361111	0.666667	0.5	0.555556	0.194444	0.333333	0.25	0.277778	0.5	1	0.861111	0.777778	0.388889	0.333333	0.666667
	21	0.06	0.02	0.06	0.08	0.05	0.02	0.07	0.01	0.05	0.04	0.03	0.05	0.06	0.02	0.07	0.03	0.01	0.01	0.02	0.03	0.04	0.05	0.49	0.05	0.27	0.22	0.06	0.04	0.05	0.11	0.31	0.37	0.35	0.36	0.66	0.42	0.33	0.26	0.3	0.46	0.62	0.75	1	0.68	0.63	0.64	0.61	0.63
	22	0.131579	0.263158	0.105263	0.184211	0.105263	0.131579	0.184211	0.131579	0.131579	0.0789474	0.131579	0.210526	0.0263158	0.0789474	0.157895	0.157895	0.0263158	0.263158	0.105263	0.157895	0.0526316	0	0	0.157895	0.289474	0.131579	0.289474	0.131579	0.394737	0.315789	0.263158	0.289474	0.526316	0.447368	0.263158	0.157895	0.263158	0.578947	0.421053	0.552632	0.447368	0.710526	0.868421	1	0.5	0.5	0.421053	0.394737
[truncated: 39 more columns]

## Sheet: Figure 6
	Figure 6b															Figure 6c															Figure 6e
	Discriminability (Jaws)															Discriminability (Jaws)															Discriminability (ChrimsonR)
	Session # Mouse #	1	2	3	4	5	6	7	8	9	10	11				Session # Mouse #	1	2	3	4	5	6	7	8	9	10	11				Session # Mouse #	1	2	3	4	5	6	7	8	9	10	11	12	13
	1	0.341425	0.439362	0.235451	0.212066	1.70021	1.68992	1.36559	1.01548	1.42337	1.18462	1.98046				1	0.97343	0.720723	1.05052	1.33363	1.37112	1.878	1.93209	1.57941	1.64279	1.91982	2.11123				1	0.673618	1.14085	1.63253	2.58082	2.68942	2.97004	3.28551	3.53681	2.87497	3.28496	3.14395	3.61963	3.61031
	2	0.129811	0.512013	0.590793	1.06375	1.28789	0.887344	0.950347	1.37137	1.44282	1.43738	1.79341				2	1.41342	2.10233	2.84543	2.8823	3.18611	3.0693	2.55104	2.71085	2.82326	3.01614	2.5399				2	1.0812	1.0682	0.726534	0.863145	0.990928	1.87358	2.77246	3.2926	3.42959	3.60667	3.70373	3.81915	3.73418
	3	0.442596	0.181634	0.559646	0.882783	0.567486	0.737789	1.06372	1.02203	1.29719	1.71173	1.70995				3	1.53376	2.37437	3.14068	3.53689	4.13061	3.71936	2.87879	3.6375	2.8477	3.81016	3.28556				3	0.904923	0.669463	1.27742	1.57724	2.06044	2.42628	2.77469	3.00107	3.33983	3.40414	3.40219	3.4738	3.85538
	4	0.303531	1.02817	1.35228	1.1485	1.27926	1.09672	1.10107	1.38122	1.38732	1.46914	1.57254				4	0.271266	0.935029	0.287831	0.908185	0.839522	0.987061	1.86175	2.40708	2.16397	2.61411	1.613				4	0.770683	0.373564	1.23473	1.71353	2.34478	2.67675	2.93908	2.72999	2.9224	2.72971	2.76859	2.95501	3.22486
	5	0.886553	0.569191	0.738155	1.24589	1.46216	1.28834	1.10338	1.68373	1.44974	0.941149	1.3772				5	1.0448	0.854005	1.22093	1.51095	1.95529	1.91361	2.49532	2.13535	2.25785	2.5825	2.07086				5	0.681494	0.963987	1.30168	1.89542	2.48663	2.69943	3.14854	3.24051	3.33741	3.18953	2.9709	2.89782	3.01674
	6	0.688812	1.20951	0.806282	0.895962	1.19169	1.13023	2.09446	2.04578	2.46214	2.78947	2.65305				6	0.896683	1.45882	1.61043	2.35223	2.37625	2.55486	2.86768	2.71294	2.66077	2.85129	3.12966				6	0.900537	1.00742	2.12102	2.77386	2.43493	2.25087	2.76928	2.12465	3.04081	2.78985	3.25572	2.66262	2.99406
	7	0.662119	0.906433	0.499056	1.24076	0.897653	1.8482	1.52164	2.43767	1.79234	1.77209	2.0366				7	0.423247	1.03283	1.05096	1.33696	1.76028	2.59301	2.7883	2.88011	2.79463	2.57474	2.84958				7	0.978473	1.76191	2.25486	3.11416	3.61488	3.97908	3.84247	4.13061	4.2107	4.27004	4.38658	3.99385	3.86316
	8	0.334153	0.535325	0.531503	0.437293	0.641485	0.724341	0.504706	1.25275	1.13019	0.849384	0.990432				8	0.234256	0.0991513	1.32442	1.35996	1.24603	2.01731	2.24737	2.49955	3.05048	2.56068	2.89744				8	-0.147065	0.952955	2.7621	3.37264	3.78918	3.75071	3.85736	3.62555	3.95438	3.52251	3.76489	3.33409	3.71187
	9	0.90776	0.884308	0.768615	0.884456	1.08355	1.64755	1.57945	1.83165	1.85286	2.09446	1.34241				9	0.324339	0.283365	0.287831	0.952955	1.0682	1.24516	2.10582	2.22853	1.78932	2.3697	1.50099				9	0.710126	0.235451	1.11899	2.10157	2.53059	2.93677	3.19406	3.10973	3.01877	2.99455	3.28556	2.61728	3.05622
	10	0.615341	0.201757	0.755964	0.495554	0	0.567266	0.748488	0.736534	0.575662	0.159251	0.420373				10	0.53763	0.582343	0.484938	1.28648	1.15179	0.934463	0.158249	0.963761	1.35057	1.54005	1.4448				10	0.249488	1.13019	1.96789	2.44756	2.66636	3.00091	2.7859	2.86524	2.55146	3.10983	2.81228	3.01788	3.28479
	11	0.424236	0.277649	0.343904	0.451318	0.262469	0.570756	0.511996	0.30404	0.804306	0.994374	0.986626				11	0.798418	1.19048	2.04753	2.90717	2.92471	2.91874	2.89318	2.39155	2.4167	2.81612	2.40367				11	1.64311	1.98565	2.64524	3.38619	3.58143	3.28914	3.77943	3.57122	3.49117	3.76735	3.5093	3.41669	2.94844
	12	0.493948	0.50476	0.869217	0.936226	0.996884	0.69442	0.326294	0.758779	0.825915	1.03547	0.480963				12	0.386982	0.884308	0.644695	1.59633	2.18486	2.79347	2.91868	2.77333	2.91464	3.05973	2.80533
	13	0.0345857	0.0345857	1.01074	1.29778	1.21844	1.02021	1.01086	0.986649	1.22682	1.32881	1.27033
	Discriminability (EGFP)															Discriminability (EGFP)															Discriminability (tdTomato)
	Session # Mouse #	1	2	3	4	5	6	7	8	9	10	11				Session # Mouse #	1	2	3	4	5	6	7	8	9	10	11				Session # Mouse #	1	2	3	4	5	6	7	8	9	10	11	12	13
	1	0.183192	0.287831	0.439362	0.903512	0.738164	0.818468	1.29836	1.25038	1.7075	2.40164	1.74004				1	0.894924	0.640606	0.937336	1.0538	1.15774	2.06045	2.50884	2.69937	3.28126	3.1251	3.22059				1	1.07646	1.70875	1.80059	2.16543	1.88123	2.10967	2.04578	2.42091	2.61869	2.33737	2.96928	2.81607	2.75789
	2	0.136299	0.136299	0.303948	0.96795	1.36101	2.23469	2.3622	2.25886	2.01075	2.482	2.31352				2	0.902234	0.837084	1.56911	2.49012	2.43662	2.75791	2.40666	2.86953	2.74749	2.45491	2.71522				2	0.444969	0.684155	0.772328	1.12184	1.62937	1.33475	1.24095	1.83236	1.88446	1.98513	2.02687	2.53668	2.21257
	3	0.287831	0.492433	0.52967	1.17992	1.40193	1.45652	1.80996	2.43023	1.98649	1.75158	2.21				3	0.70559	1.51944	1.80185	2.15502	2.93677	2.85431	2.66387	2.56386	2.73039	2.66675	2.29269				3	1.17566	0.965806	1.80874	2.03375	1.97513	2.21843	2.92579	2.46798	2.85431	2.55953	2.55716	2.99014	2.69903
	4	0.73697	0.412631	0.813482	0.775931	1.05615	0.439898	1.48473	1.8779	2.18659	2.48995	2.27235				4	0.136299	0	0.183192	0.908185	1.08355	1.22119	0.717893	1.24155	1.67353	1.39325	1.50306				4	0.718561	1.11642	1.87754	2.04232	1.96959	2.09141	2.22057	2.52157	2.35808	2.47045	2.61234	2.2424	2.17276
	5	0.796849	2.01231	3.28788	3.81536	4.37035	3.72461	4.12089	4.00284	3.20909	3.03983	3.13084				5	0.590912	1.07947	1.60666	2.56998	2.9337	2.99523	3.00824	2.77501	3.0959	3.25791	3.03185				5	0.774689	0.994075	1.15499	1.43042	2.58966	2.17361	2.94641	2.36817	3.01886	3.0932	3.31374	2.88723	3.42336
	6	0.602607	0.772919	1.37587	1.83108	1.73402	2.83984	2.96712	3.08176	2.77696	2.87883	2.58561				6	0.61217	1.07267	1.33869	1.26476	2.08574	2.57068	2.49582	2.69986	2.79601	2.93217	2.72253				6	0.998927	1.18348	0.972011	1.55912	1.51825	1.46323	1.77766	2.09972	2.43697	3.00895	3.0844	2.98346	3.04595
	7	1.19318	0.763863	1.71422	2.62424	2.55843	3.24585	3.4636	3.14881	3.0775	3.33414	3.4386				7	0.857582	0.753378	1.59558	2.2389	2.35692	2.5731	2.30649	2.6403	2.36253	1.65454	2.2559				7	0.412481	0.492433	0.458282	1.1104	1.4464	2.50295	3.30775	3.1528	3.5261	3.9492	3.39284	3.29162	3.66862
	8	0	0.355632	1.02526	1.11917	1.46659	1.81625	1.36344	2.21064	1.5875	1.80275	1.46963				8	0.287831	0.822116	0.798418	1.40924	2.19377	2.31231	2.65566	2.74019	2.96185	3.02105	2.48925				8	1.52651	1.49049	1.93055	2.25734	2.29956	2.36349	2.21642	2.32202	2.50717	2.18541	2.86384	2.55349	2.39443
	9	0.151531	0	0.0946852	0.340747	0.739488	1.41568	2.10734	1.83235	2.12074	2.21695	2.80047				9	0.0991513	0.246217	0.586964	1.1056	1.52517	1.88627	2.08781	1.93682	1.94954	1.66526	1.98032				9	0.249488	0.670367	0.434896	0.940721	1.03894	0.935029	1.09759	1.19054	1.13019	1.58196	1.92954	1.96034	2.15785
																10	0.136299	0.246217	0.681494	0.552172	1.24068	1.59197	2.31492	2.11573	2.26217	2.36824	2.31044				10	0.235451	1.16571	1.19953	2.31652	2.22101	2.7516	3.07438	2.35845	2.34029	2.91665	2.23305	2.66738	2.32186
																11	0.596971	0.774546	1.1376	1.84544	2.15405	2.19855	2.44206	2.32635	2.06244	2.36686	2.16341
	Hit rate (Jaws)															Hit rate (Jaws)															Hit rate (ChrimsonR)
	Session # Mouse #	1	2	3	4	5	6	7	8	9	10	11				Session # Mouse #	1	2	3	4	5	6	7	8	9	10	11				Session # Mouse #	1	2	3	4	5	6	7	8	9	10	11	12	13
	1	96	98.5	99	98.7857	98.25	96.5	96.1111	97.625	99	94.3889	99				1	98	98	97	97.3571	97.8571	99	99	97.8333	98.6667	98.6667	98.0714				1	99	99	99	99	99	98.5909	99	99	94.4231	98.875	98.5714	99	98.875
	2	89	96.75	84.375	96.25	98.875	98.125	95.2679	96.6667	98.9444	98.25	97.0909				2	99	99	99	99	99	99	98	99	99	98.3889	99				2	93	98.6667	99	99	99	99	99	99	99	99	99	99	99
	3	96.6667	90.7143	85.625	93.5714	80.625	81.3095	96.6667	90	94.8214	98.7857	99				3	99	99	99	99	99	99	94.6111	99	97.1429	98.875	99				3	97.8333	98.6667	99	98.5	98.5909	99	99	99	99	99	99	99	99
	4	94.5	97.0238	98.7857	97.2222	98.25	99	99	98.0714	99	98.6667	97.0238				4	95.2381	99	98.5	99	99	99	99	99	98.9444	98.875	98.0714				4	97.0139	99	99	99	98.6667	99	97.7381	97.625	99	99	99	99	99
	5	98.6667	91.25	97	98.9444	98.9444	94.375	91.5476	98.7857	98.6667	95.5952	96.3182				5	99	99	98.7857	98.7857	99	98.9444	99	99	98.7857	99	99				5	99	99	99	99	99	99	99	99	99	99	99	98.5	99
	6	97.8333	97.1429	90	99	97	93.4821	99	97.8571	98.6667	98.7857	97.8889				6	98.0714	99	98.9444	99	95.5	98.5909	99	99	98.6667	99	99				6	99	99	99	99	98.7857	98.5909	98.875	99	99	99	99	99	99
	7	98.5	98.875	99	98.9444	89	98.7857	94.9107	97.4107	98.6667	98.0357	97.2778				7	98.3333	99	98.7857	99	98.6667	98.9444	98.75	98.9444	99	98.5714	99				7	98.0714	99	99	99	99	99	99	99	99	99	99	99	99
	8	74.2857	87.5	95.7143	81.875	96.4286	98.4524	97.3571	99	99	98.6667	93.1818				8	97.5	99	99	99	99	97.2778	98.5	98.5	99	99	99				8	97.8333	99	99	99	98.4444	99	99	99	99	99	99	99	99
	9	97	99	99	98.7857	99	99	99	99	98.7857	99	97				9	98.5	98.6667	98.5	99	98.6667	99	99	98.5	99	98.7857	96.9048				9	98.5	99	99	99	98.875	99	99	99	98.875	99	99	98.9444	99
	10	95	71.1806	97.1667	96.1667	99	95.3333	97.5	95.2381	99	88.6607	93.3333				10	98	98.6667	99	97.4444	99	98.25	98.25	99	98.25	96.1667	98.875				10	98	99	99	98.9444	97.4444	99	98.25	99	98.7857	99	99	99	98.875
	11	92	88.75	90.7143	87.5	91.4286	93	93.3333	81.25	95.8333	96.1667	95.6111				11	99	98.875	98.8889	99	99	99	99	97.5	98.6667	98.6667	98.0357				11	99	99	99	98.6667	99	99	99	99	99	98.6667	99	99	99
	12	87.8571	74.4444	93.3929	96.25	97.8333	97.1429	85.625	97.7778	97.4107	97.5	94.4444				12	99	99	99	99	99	99	99	99	99	99	98.7857
	13	95.8333	95.8333	96.1667	97.7083	96.6429	88.3333	92.5	91.4286	93.6667	95.8333	96.1111
	Hit rate (EGFP)															Hit rate (EGFP)															Hit rate (tdTomato)
	Session # Mouse #	1	2	3	4	5	6	7	8	9	10	11				Session # Mouse #	1	2	3	4	5	6	7	8	9	10	11				Session # Mouse #	1	2	3	4	5	6	7	8	9	10	11	12	13
	1	98.25	98.5	98.5	98.5714	97.9464	98.875	98.875	97.8333	99	99	96.8333				1	98.6667	97.3214	99	98.7857	99	99	99	99	99	99	99				1	97.5	99	99	99	97.9464	99	93.0714	99	99	96.1607	98.9444	98.7857	98.3889
	2	98.5	99	98.7857	98.3333	99	99	98.9444	98.0714	99	98.4444	99				2	99	93.7857	98.0714	97.2778	96.5278	98.75	99	99	98.6667	96.6667	99				2	95.3571	95.2381	96.6667	97.8571	98.9444	96.6964	93.0952	98.875	98.5	98.25	96.4286	98.5	99
	3	99	99	95.8333	98.6667	98.9444	99	99	99	98.5	97.8333	98.3889				3	99	99	98.25	99	99	99	98.9444	99	99	98.9444	99				3	99	99	99	99	97.625	99	99	99	99	99	98.0357	98.875	99
	4	98.5	97.8333	99	97.7381	99	99	99	99	98.5909	98.25	96.8182				4	99	99	99	99	99	99	99	99	99	99	98.875				4	92.1429	98.6667	99	99	99	99	99	99	99	99	99	99	99
	5	96.4286	98.8194	99	98.3889	99	99	97.6818	99	99	99	98.8889				5	98	99	99	99	99	99	99	99	99	99	99				5	98.7857	99	99	99	99	99	97.625	99	99	99	99	98.6667	98.6667
	6	97	98.5714	98.8194	98.5	99	99	99	99	99	99	97.1818				6	98.5	99	99	99	99	98.8889	98.3889	99	99	99	99				6	98.6667	99	98.7857	98.9444	97.3333	99	99	98.6667	99	98.5	99	99	99
	7	99	86.5	95.5	99	98	99	98.9444	99	99	98.7857	99				7	97.5	99	98.7857	99	98	98.3889	97.9444	99	98.875	97.8571	98.25				7	97.8333	99	99	99	99	99	97.2727	99	99	99	98.875	98.875	98.7857
	8	99	98.7857	99	96	99	97.5	98.3333	99	99	95	94.0972				8	98.5	98.3333	99	99	99	99	99	99	99	99	98.0357				8	97.8333	98.4524	96.7857	97.3571	98.875	98.5	95.8333	98.875	93.6667	94.25	97.8333	97.5	98.875
	9	98	99	97.5	99	97.8333	97.7778	98.9444	97.8333	95.7727	95.8333	98.5				9	99	99	99	99	99	99	99	99	98.9444	99	99				9	97.75	96	98.6667	98.7857	99	99	99	99	99	99	98.7857	97.8333	99
																10	99	99	99	97.6389	99	99	99	99	99	99	99				10	99	98.7857	98.875	98.875	98.5909	98.6667	98.6667	98.0714	99	99	98.7857	99	99
																11	97.8333	98.5	98.25	98.5909	98.875	99	99	99	93.3889	99	97.625
	CR rate (Jaws)															CR rate (Jaws)															CR rate (ChrimsonR)
	Session # Mouse #	1	2	3	4	5	6	7	8	9	10	11				Session # Mouse #	1	2	3	4	5	6	7	8	9	10	11				Session # Mouse #	1	2	3	4	5	6	7	8	9	10	11	12	13
	1	8	4	1.83333	2.14286	32.9167	45	34.4444	15	20	31.3333	36.5				1	14	11	17.5	25	25	33	35	30.8333	28.3333	38.3333	49.881				1	5	11.8056	24.4444	60	64.0909	77.2727	83.1111	88.6364	90	84.1071	82.8571	89.8333	90.625
	2	14	9	33.75	23.75	16.25	11.25	23.75	31.6667	19.6528	24.375	44.9091				2	18.125	41.25	69.5	70.5	80.5	76.8182	67.1111	64.5	68.9286	80.1111	58.3333				2	31	12.5	5.5	7.5	9.73214	32.8571	67.2222	83.2727	86.4773	88.8889	91.3194	93	91.875
	3	8.33333	12.1429	31.25	24.2857	38.3929	42.7381	22.5	39.4444	35.4464	29.2857	26.8889				3	21.4286	51.875	79	88.5	96	90.7143	88.6111	90.5	81.4286	92.3214	82.4107				3	12.5	6.66667	15	27	44.0909	53.9773	67	75	84.2857	85.7692	85.8333	87.4242	93.6364
	4	12.5	18.5714	18.5714	22.2222	19.5536	11.1607	11.3095	23.2143	17.5	22.5	36.3095				4	7.85714	8.33333	3	8	6.875	9.19643	32.1111	53.1818	44.4444	62.5	31.0714				4	13.3333	2.85714	13.75	27	54.6212	63.6364	82.1429	75	71.1111	65.5	67.0833	73.5	81.4444
	5	10	21.25	10.625	14.4444	20	35.625	39.2857	28.5714	22.0238	19.7619	29.3182				5	10	8.33333	15	22.8571	35.625	34.7222	56.6667	42.4306	50	60	40				5	5	10	15.2778	33.3333	56.3258	64.5455	79.2803	81.7273	84.1667	80.5	73.8889	76	75.5
	6	8.33333	22.8571	30.625	7.85714	22.5	34.4643	40.8333	50	59.2857	70	72.9444				6	11.4286	19.7222	24.4444	51	69.5	63.2273	70.4545	65	65.8333	68.8889	77.8333				6	8.57143	9.375	41.875	67.0556	57.0238	51.6364	68.3929	42.0833	75.5556	67.7778	82.2727	63.1667	74.7778
	7	6.33333	9.64286	4.28571	14.4444	36	34.2857	40.0893	67.1429	33.3333	38.125	50.9028				7	5.83333	9.88095	12.1429	16.25	32.0833	61.1111	70.625	71.6667	67.8571	65	68.6905				7	12.8571	28.9286	47.1528	78.1818	90	95	93	96	96.5385	97.2727	97.7778	95	93.5606
	8	37.2619	26.6667	12.1429	31.7857	10.7143	7.61905	7.85714	14.1667	11.6667	9.16667	30.9091				8	4	0.833333	15.8333	16.6964	14	50.1389	52.2778	62.0909	76.1111	58.8889	71.5				8	0.833333	8.57143	66.8182	85	94.7222	92.2222	93.125	90	94.7778	88.3333	91.5	84.2361	91.3095
	9	16	7.5	6.66667	8.57143	10.7143	25	22.8571	31.6667	34.2857	40.8333	26.875				9	4	2.66667	3	8.57143	12.5	15.7143	41.3889	51.5	30	54.1667	36.0714				9	7	1.83333	11.4286	41.1111	59.5833	72	80.7143	78.2273	76.875	74.7619	83.0556	62.0833	76.4286
	10	15	36.1806	11.8333	8	0	10	10	16.7857	4	14.8214	12.7778				10	7	5	3.83333	23.2222	12.1429	11.3393	2.58929	9.5	21.4286	35.4861	20.1786				10	4	11.6667	36	55.5556	74.0556	75	73.5714	70.5	61.5179	77.7679	68.6364	75	83.6607
	11	17	17.5	16.4286	24.375	13.5714	19	15.8333	28.125	17.5	18.3333	19.5833				11	6.33333	13.75	40.5556	71.8182	72.5	72.2222	71.25	65.8333	57.5	70.8333	62.8571				11	24.7619	36.6667	62.5	87.5	89.4545	83.1818	92.6667	89.0909	87.4545	93.8095	88.1364	86	73.125
	12	25	43.8889	26.1607	19.375	15	14.2857	22.5	10.5556	12.5	18.75	13.3333				12	2.83333	7.5	4.64286	24.1071	44.375	67.7778	72	66.7778	72.1429	76.8333	70
	13	5.83333	5.83333	20	23.1944	23.4524	40	33.3333	34.2857	38.1667	34.1667	30
	CR rate (EGFP)															CR rate (EGFP)															CR rate (tdTomato)
	Session # Mouse #	1	2	3	4	5	6	7	8	9	10	11				Session # Mouse #	1	2	3	4	5	6	7	8	9	10	11				Session # Mouse #	1	2	3	4	5	6	7	8	9	10	11	12	13
	1	1.25	3	4	10	9.55357	8.125	16.25	20.5556	26.8182	53	45.3333				1	9.16667	9.91071	8.92857	11.4286	12.1429	39.5536	57.2222	64.4444	83	78.5	81.1111				1	18.3333	26.875	30	43.6607	42.6786	41.4286	62.1429	53.75	61.3095	68.2143	74.5833	70.9821	72.2222
	2	1	1	2.85714	12.2222	16.8182	46.3636	52.2222	55.7143	37.619	62.2222	49.5				2	7.7381	18.5714	29.2857	67.7778	72.2222	69.375	53.0556	70.3333	69.6429	72.7778	65				2	10.8333	15.4762	15	17.8571	25	30.625	40.4762	32.5893	38	43.75	58.5714	63.5	45.4861
	3	2	3.33333	11.6667	15	18.3333	19.375	30.5556	54.0909	42	37.7778	51.6667				3	6.25	21	36.7361	43.2639	72	69.4444	63.8889	59.2361	65.2222	63.8889	48.6667				3	12.5	8.75	30.3182	38.5	46.9444	45.7143	72.5	55.625	69.4444	59.1667	68.2143	75.9722	64.5238
	4	7.33333	5	7.5	10.9524	10.9821	3.33333	20	32.6923	49.0909	63.5577	65.9091				4	1	0	1.25	8	10.7143	13.5714	5.83333	13.9286	25.7143	17.9167	21.875				4	24.2857	13.3333	32.6786	38.8194	36.25	40.7143	45.8333	57.7381	51.25	55.7143	61.25	46.6667	43.9444
	5	15.7143	40.0694	83.1818	95	97.9167	91.8636	97.6818	95.2727	81.1111	75.5909	80				5	8	10.8333	23.75	59.5455	72.2727	74.1818	74.6111	67.2222	77.7778	82.2222	75.8636				5	6.90476	9.16667	13.3333	18.75	60.3788	44	80.625	51.6667	75.5556	77.7778	83.5714	74.5238	88.3333
	6	8.33333	7.85714	18.75	36	27.7273	69.5455	73.1818	77.5	67.3864	70.9091	74.4545				6	6	11.1905	16.6667	15	40.5	61.1111	62.7778	64.5	67.7778	72.5909	65				6	11	13.3333	10	22.7778	33.5556	19.4643	29.1667	45	54.2273	79	77.5	74.4444	76.3889
	7	12.8571	36.5	48	61.6364	67.5	81.9444	87.6389	78.9286	77.1429	85.7143	86.6667				7	12	5.83333	25.9524	46.6667	60	65.5556	58.7222	62.2778	53.125	35	54.4444				7	6	3.33333	3.09524	11.25	18.9444	57	91.3636	79.5455	87.2727	94.5536	86.6071	84.2361	92.0536
	8	0	2.85714	10	26	19.5	44	21.6667	45.5	23	55.9091	46.3194				8	3	10	6.33333	18.125	44.7273	49.4444	62.7273	65.9091	73.6806	75.5357	66.0714				8	29	25.2381	50.5357	59.2857	50.625	56.8333	68.3333	51.5179	83.1667	72.25	77.8333	70.625	54.375
	9	3	0	2.66667	2.5	10	26.1111	42.2222	40.4444	64.7727	68.3333	72				9	0.833333	1.66667	4.16667	11.5	21.6667	33	40.5909	35.1111	36.1806	25.625	36.6111				9	4.25	14	3.66667	9.7619	10	8.33333	12.1667	12.8571	11.6667	22.8571	37.1429	45.2381	43.3333
																10	1	1.66667	5	8.05556	13.8889	23.5	49.5455	41.6667	47.5	51.6667	49.375				10	1.83333	14.1667	14.375	51.25	50.4545	70	80.119	59.5238	50.5556	72.25	49.0179	63.3333	49.8214
																11	6.90476	9	16.25	35.9091	45	45	54.5	50	67.0556	51.6071	54.375

## Sheet: Supplementary Figure 1
		Supplementary Figure 1a								Supplementary Figure 1b						Supplementary Figure 1c
		Rate change index									Unit: spike/s				Right				Left	635 nm laser
			476 nm laser		635 nm laser					Cell #	Firing rate (laser off)	Firing rate (laser off)				Cell #	Rate change index				Rate change index
		Cell #	ChR2	mCherry	ChrimsonR	EGFP				1	14.8389	14.4781				1	-0.0123052			Cell #	EGFP	Jaws
		1	-0.0457907	-0.00496278	-0.0235602	-0.0356612				2	14.2136	13.5522				2	-0.0238198			1	-0.0356612	-0.0123052
		2	0.0742527	-0.0171535	-0.12809	0.0180494				3	2.28475	2.44709				3	0.0343075			2	0.0180494	-0.0238198
		3	-0.270157	-0.0222003	-0.0859025	-0.0457635				4	3.30387	3.28283				4	-0.00319489			3	-0.0457635	0.0343075
		4	0.0194336	-0.0057995	-0.0396962	-0.0670148				5	1.26563	1.34981				5	0.0321839			4	-0.0670148	-0.00319489
		5	0.0099272	-0.0860122	-0.157895	-0.0450382				6	1.93302	1.93603				6	0.000777001			5	-0.0450382	0.0321839
		6	-0.267824	-0.029695	0.0156719	-0.0620843				7	11.5951	11.7635				7	0.00720721			6	-0.0620843	0.000777001
		7	-0.396825	-0.0213632	-0.015946	-0.0255864				8	9.41558	9.55387				8	0.00729002			7	-0.0255864	0.00720721
		8	-0.25519	-0.0017014	-0.0171821	0.00215517				9	2.03824	1.96308				9	-0.0187829			8	0.00215517	0.00729002
		9	-0.0248159	-0.100244	-0.0637652	-0.00857143				10	7.14887	6.92941				10	-0.0155883			9	-0.00857143	-0.0187829
		10	0.168398	0.0604027	-0.0121729	-0.100034				11	3.48425	3.12049				11	-0.0550751			10	-0.100034	-0.0155883
		11	0.027027	-0.0462287	-0.107091	-0.0195925				12	5.05952	5.41126				12	0.0335917			11	-0.0195925	-0.0550751
		12	-0.178512	-0.0334237	-0.522002	-0.0228789				13	4.41318	3.9412				13	-0.0564951			12	-0.0228789	0.0335917
		13	-0.153374	-0.015171	0.038565	-0.0163934				14	1.56926	1.53319				14	-0.0116279			13	-0.0163934	-0.0564951
		14	-0.203178	-0.0407978	-0.00596604	0.0725191				15	3.83899	3.64959				15	-0.025291			14	0.0725191	-0.0116279
		15	0.00480307	-0.0653644	-0.00983607	-0.0285714				16	1.02213	0.814695				16	-0.11293			15	-0.0285714	-0.025291
		16	-0.196429	-0.0648801	0.0498168	-0.0238257				17	4.65969	4.92725				17	0.0279084			16	-0.0238257	-0.11293
		17	-0.28	-0.104869	0.020274	-0.0332481				18	3.05736	2.76575				18	-0.0500774			17	-0.0332481	0.0279084
		18	-0.117692	-0.082945	-0.0423363	0.0401189				19	1.80375	1.59933				19	-0.0600707			18	0.0401189	-0.0500774
		19	-0.0826929	-0.0721887	-0.104709	-0.0391705				20	6.38228	6.64081				20	0.0198523			19	-0.0391705	-0.0600707
		20	-0.113714	-0.0981382	-0.101614	-0.0441866				21	3.12049	2.89202				21	-0.038			20	-0.0441866	0.0198523
		21	-0.277816	-0.0589397	-0.0954457	0.00810811				22	8.73617	8.21008				22	-0.0310449			21	0.00810811	-0.038
		22	-0.213729	0.0136008	-0.0939457	-0.00212014				23	7.11279	6.09668				23	-0.0769231			22	-0.00212014	-0.0310449
		23	-0.359867	0.00703675	-0.121406	-0.0146025				24	1.54822	1.65043				24	0.0319549			23	-0.0146025	-0.0769231
		24	-0.102913	-0.00963173	-0.0857064	-0.111111				25	14.7787	15.5333				25	0.0248934			24	-0.111111	0.0319549
		25	0.0711724	-0.00749625	-0.0984371	-0.0769231				26	3.23172	3.06337				26	-0.0267431			25	-0.0769231	0.0248934
		26	-0.0995122	-0.0612245	0.00423131	0.0187266				27	2.63348	2.7417				27	0.0201342			26	0.0187266	-0.0267431
		27	0.0355453	-0.00408163	-0.0156984	-0.00647249				28	0.721501	0.688432				28	-0.0234542			27	-0.00647249	0.0201342
		28	-0.148211	-0.0212766	0.000526593	-0.0442308				29	22.8145	20.653				29	-0.0497268			28	-0.0442308	-0.0234542
		29	-0.0236967	-0.0301811	-0.0562771	-0.00527357				30	11.4749	12.1813				30	0.029864			29	-0.00527357	-0.0497268
		30	-0.170837	-0.0694598	-0.021508	-0.0248447				31	2.79582	2.84091				31	0.008			30	-0.0248447	0.029864
		31	-0.082232	-0.0217114	-0.0928498	-0.0253968				32	2.04125	2.17653				32	0.0320741			31	-0.0253968	0.008
		32	0.0849974	0.0123779	-0.248846	-0.00338983				33	8.01467	7.212				33	-0.0527147			32	-0.00338983	0.0320741
		33	-0.132146	-0.0129199	0.0205823	-0.0215444				34	9.09091	8.87747				34	-0.0118789			33	-0.0215444	-0.0527147
		34	-0.135531	-0.00749376	-0.0742005	0.0055991				35	1.7767	1.59632				35	-0.0534759			34	0.0055991	-0.0118789
		35	-0.130903	0.0151791	-0.0886905	0.00413793				36	2.51623	2.17953				36	-0.0717029			35	0.00413793	-0.0534759
		36	-0.0462216	-0.0130698	0.0221294	-0.00877193				37	14.0031	13.1704				37	-0.030645			36	-0.00877193	-0.0717029
		37	-0.0840914	0.00510341	-0.015814	-0.0184332				38	4.59355	4.19072				38	-0.045859			37	-0.0184332	-0.030645
		38	-0.0124481	-0.0396996	-0.00503235	0.0169668				39	1.80976	1.57227				39	-0.0702222			38	0.0169668	-0.045859
		39	-0.0399374	-0.0585305	0.149175	0.00181708				40	2.76575	2.6455				40	-0.0222222			39	0.00181708	-0.0702222
		40	-0.0566362	-0.0638162	-0.0549878	0.0188261				41	6.98052	5.99447				41	-0.0759963			40	0.0188261	-0.0222222
		41	-0.0270796	-0.0112092	0.213655	-0.101796				42	7.84331	7.61785				42	-0.0145829			41	-0.101796	-0.0759963
		42	-0.0529817	-0.00383877	-0.0792884	0				43	1.77068	1.70455				43	-0.0190311			42	0	-0.0145829
		43	-0.0876168	-0.038633	-0.0568384	-0.0535714				44	6.98353	6.05459				44	-0.0712474			43	-0.0535714	-0.0190311
		44	-0.0559006	0.01531	-0.0602172	-0.0257109				45	3.79089	3.87807				45	0.0113681			44	-0.0257109	-0.0712474
		45	-0.0734127	0.0143084	-0.150119	0.011041				46	19.3062	18.2089				46	-0.0292491			45	0.011041	0.0113681
		46	-0.256595	0.0139966	-0.0585817	-0.0347202				47	4.09452	4.58454				47	0.05646			46	-0.0347202	-0.0292491
		47	-0.137255	-0.125373	0.275837	-0.0326332				48	3.65861	3.37602				48	-0.0401709			47	-0.0326332	0.05646
		48	-0.0301941	-0.0520833	-0.224101	0.00809909				49	8.19805	7.45851				49	-0.047235			48	0.00809909	-0.0401709
		49	-0.0512153	-0.0842754	-0.0170677	0.0208644				50	3.00325	2.96417				50	-0.00654912			49	0.0208644	-0.047235
		50	0.01304	-0.0464756	0.0384157	-0.0609858				51	4.25685	3.93218				51	-0.0396476			50	-0.0609858	-0.00654912
		51	0.00665188	-0.00498063	0.299804	-0.0105414				52	2.46513	2.15849				52	-0.0663199			51	-0.0105414	-0.0396476
		52	0.0726644	-0.0417065	-0.0193843	-0.0243191				53	2.4501	2.33285				53	-0.0245129			52	-0.0243191	-0.0663199
		53	-0.00850425	-0.0165084	-0.120179	-0.0138923				54	13.1013	10.8706				54	-0.0930524			53	-0.0138923	-0.0245129
		54	-0.0363467	0.0072095	0.00509684	0.000480423				55	3.3159	3.93218				55	0.085027			54	0.000480423	-0.0930524
		55	-0.119588	-0.0204678	-0.161611	0.0364664				56	12.5391	10.7323				56	-0.0776385			55	0.0364664	0.085027
		56	0.029453	-0.0870337	-0.0556367	0.00714286				57	18.5426	15.8009				57	-0.0798319			56	0.00714286	-0.0776385
		57	-0.0727763	-0.0934844	-0.0470938	0.0538721				58	17.4363	17.0004				58	-0.0126582			57	0.0538721	-0.0798319
		58	0.02639	-0.0730676	-0.072	-0.037037				59	7.99363	7.8824				59	-0.00700625			58	-0.037037	-0.0126582
		59	-0.140787	-0.154728	-0.133562	0.0169847				60	4.0374	3.62253				60	-0.0541601			59	0.0169847	-0.00700625
		60	0.108464	-0.0847815	0.049445	-0.0446194				61	5.77501	5.82311				61	0.00414723			60	-0.0446194	-0.0541601
		61	-0.0290456	-0.18835	-0.111693	-0.0447309				62	7.48256	7.29618				62	-0.0126119			61	-0.0447309	0.00414723
		62	-0.0767646	-0.0440327	-0.0422771	-0.00618238				63	3.9412	4.05243				63	0.013915			62	-0.00618238	-0.0126119
		63	0.108179	0.0126349		0.00391254				64	13.5913	13.456				64	-0.00500167			63	0.00391254	0.013915
		64	-0.063035	-0.12786		0.020062				65	5.38119	4.96633				65	-0.040093			64	0.020062	-0.00500167
		65	-0.0655172	-0.078341		-0.053				66	19.9134	19.5467				66	-0.00929453			65	-0.053	-0.040093
		66	-0.0722777	-0.0206186		0.00923462				67	1.46405	1.5362				67	0.0240481			66	0.00923462	-0.00929453
		67	-0.0230588	-0.0434783		-0.0559529				68	9.70118	9.98076				68	0.014205			67	-0.0559529	0.0240481
		68	-0.0884848	-0.172414		0.0172694				69	4.44925	4.29594				69	-0.0175318			68	0.0172694	0.014205
		69	-0.0521739	-0.028715		-0.00504202				70	9.73124	9.39454				70	-0.0176045			69	-0.00504202	-0.0175318
		70	-0.217593	0.0178242		-0.00591716				71	4.34704	4.19673				71	-0.0175932			70	-0.00591716	-0.0176045
		71	-0.0281195	-0.0594315		0				72	8.50168	7.24206				72	-0.0800076			71	0	-0.0175932
		72	-0.0910384	-0.0558518		-0.0140761				73	1.89695	1.46104				73	-0.129812			72	-0.0140761	-0.0800076
		73	-0.128589	-0.0213829		0.0406852				74	10.3145	10.1882				74	-0.00615836			73	0.0406852	-0.129812
		74	0.314948	-0.00184648		-0.0311388				75	12.3377	12.1362				75	-0.00822995			74	-0.0311388	-0.00615836
		75	-0.0887251	-0.0307394		-0.00713719				76	3.19264	2.92208				76	-0.0442478			75	-0.00713719	-0.00822995
		76	0.0450955	-0.0501393		0.0284371				77	7.95755	8.00866				77	0.0032009			76	0.0284371	-0.0442478
		77	-0.00934579	-0.0314029		0.0414673				78	2.75072	2.70262				78	-0.00882029			77	0.0414673	0.0032009
		78	0.0386823	-0.00887929		-0.0608599				79	7.93651	7.49459				79	-0.0286382			78	-0.0608599	-0.00882029
		79	-0.104505	-0.0388266		0.00113122				80	4.20274	4.329				80	0.0147992			79	0.00113122	-0.0286382
		80	0.0610007	-0.0592934		0.00229358				81	2.48316	2.48016				81	-0.000605694			80	0.00229358	0.0147992
		81	-0.199161	-0.0394366		0.00863558				82	9.0879	9.25024				82	0.00885246			81	0.00863558	-0.000605694
		82	-0.0691244	-0.00902708		-0.0155194				83	12.5812	13.1043				83	0.0203652			82	-0.0155194	0.00885246
		83	0.0710448	-0.0590383		-0.0200267				84	2.61845	2.55532				84	-0.0122022			83	-0.0200267	0.0203652
		84	-0.00611485	-0.0194111		-0.0123457				85	6.51154	6.77309				85	0.0196877			84	-0.0123457	-0.0122022
		85	-0.1261	-0.0395196		0.0025834				86	9.61099	9.53884				86	-0.00376766			85	0.0025834	0.0196877
		86	-0.164467	0.00742478		0.0562726				87	26.9	26.6564				87	-0.00454673			86	0.0562726	-0.00376766
		87	-0.162242	-0.110721		0.00644553				88	3.21669	3.19865				88	-0.00281162			87	0.00644553	-0.00454673
		88	-0.0952381	-0.0352941		0.00236407				89	2.56734	2.91005				89	0.0625686			88	0.00236407	-0.00281162
		89	-0.260733	0.0219929		-0.0507317				90	7.33225	7.57576				90	0.0163339			89	-0.0507317	0.0625686
		90	0.116733	-0.0202945		0.0355924				91	3.06938	3.10245				91	0.00535801			90	0.0355924	0.0163339
		91	-0.0515366	-0.0176967		-0.0576923				92	2.03223	1.90296				92	-0.0328495			91	-0.0576923	0.00535801
		92	-0.135284	-0.0248411		0.0184493				93	2.14346	2.46813				93	0.0704042			92	0.0184493	-0.0328495
		93	0.171548	0.0227889		0				94	4.41619	4.48533				94	0.00776765			93	0	0.0704042
		94	-0.1109	-0.0136836		-0.0720721				95	2.56734	2.60642				95	0.00755375			94	-0.0720721	0.00776765
		95	-0.310014	-0.0550248		-0.0775348				96	4.22679	4.29594				96	0.00811287			95	-0.0775348	0.00755375
		96	-0.0676056	-0.0361261		0.0430464				97	2.31782	2.48918				97	0.0356473			96	0.0430464	0.00811287
		97	-0.0395303	-0.00584319		-0.0277704				98	2.26671	2.27273				98	0.0013245			97	-0.0277704	0.0356473
		98	0.00942211	-0.00234192		-0.0345613				99	1.74964	1.91498				99	0.0451189			98	-0.0345613	0.0013245
		99	0.0841857	0.0127298		-0.0364334				100	1.07624	0.992063				100	-0.0406977			99	-0.0364334	0.0451189
		100	-0.0237438	-0.0634921		-0.0136295				101	6.93843	6.88733				101	-0.00369646			100	-0.0136295	-0.0406977
		101	-0.0825627	-0.0263209		-0.0264927				102	9.34945	9.40356				102	0.00288554			101	-0.0264927	-0.00369646
		102	-0.00816993	-0.0113095		-0.0299003				103	3.67063	3.56241				103	-0.0149626			102	-0.0299003	0.00288554
		103		-0.0216843		-0.0586396				104	2.2096	2.33886				104	0.0284204			103	-0.0586396	-0.0149626
		104		0.00200401		0.047619				105	1.84885	1.75265				105	-0.0267112			104	0.047619	0.0284204
		105		-0.0300366		-0.0315259				106	0.709476	0.676407				106	-0.0238612			105	-0.0315259	-0.0267112
		106		-0.0163736		-0.036941				107	4.04942	3.95924				107	-0.0112613			106	-0.036941	-0.0238612
		107		-0.0279452		-0.037361				108	15.2267	15.0673				108	-0.0052595			107	-0.037361	-0.0112613
		108		-0.0177628		0.044631				109	5.41727	5.69084				109	0.0246279			108	0.044631	-0.0052595
		109		0.074928		-0.00842602				110	1.28968	1.21453				110	-0.030012			109	-0.00842602	0.0246279
		110		-0.0294892		-0.0406015				111	1.25661	1.36183				111	0.0401837			110	-0.0406015	-0.030012
		111		-0.0241958		0.00828333				112	21.651	20.9746				112	-0.0158685			111	0.00828333	0.0401837
		112		0.028522		-0.0454951				113	5.37217	5.41126				113	0.0036242			112	-0.0454951	-0.0158685
		113		-0.0191603		0.00950759				114	6.73701	6.20791				114	-0.0408732			113	0.00950759	0.0036242
		114		0.00148368		-0.0136917				115	2.34788	2.2096				115	-0.030343			114	-0.0136917	-0.0408732
		115		0.00700081		-0.00665457				116	10.5038	9.67713				116	-0.0409653			115	-0.00665457	-0.030343
		116		-0.00125067		-0.0329897				117	6.33718	5.83514				117	-0.0412448			116	-0.0329897	-0.0409653
		117		-0.0020265		-0.00737101				118	13.3568	13.6544				118	0.0110184			117	-0.00737101	-0.0412448
		118		0.00794764		-0.0035621				119	12.6984	12.999				119	0.0116986			118	-0.0035621	0.0110184
		119		-0.0168895		-0.0171149				120	7.693	7.78018				120	0.00563435			119	-0.0171149	0.0116986
						-0.0223056				121	15.8399	16.1496				121	0.00967954			120	-0.0223056	0.00563435
						-0.0473118				122	7.21501	7.12181				122	-0.00650031			121	-0.0473118	0.00967954
						-0.0486278				123	15.4942	15.2597				123	-0.00762463			122	-0.0486278	-0.00650031
						-0.0452735				124	1.8759	2.08033				124	0.0516717			123	-0.0452735	-0.00762463
						-0.055159				125	0.823713	0.781626				125	-0.0262172			124	-0.055159	0.0516717
						0.030837				126	16.9432	16.7959				126	-0.00436603			125	0.030837	-0.0262172
						-0.0458568				127	6.35221	6.15681				127	-0.0156212			126	-0.0458568	-0.00436603
						-0.0376276				128	2.44408	2.65452				128	0.0412736			127	-0.0376276	-0.0156212
						-0.0385694				129	15.5544	15.2808				129	-0.00887199			128	-0.0385694	0.0412736
						-0.0157895				130	3.96224	4.10354				130	0.0175177			129	-0.0157895	-0.00887199
						0.0332005				131	3.5594	3.67063				131	0.0153846			130	0.0332005	0.0175177
						-0.0407524				132	28.4722	29.2208				132	0.0129748			131	-0.0407524	0.0153846
						-0.00225588				133	18.3562	17.9594				133	-0.0109272			132	-0.00225588	0.0129748
										134	9.62001	9.82443				134	0.0105133			133		-0.0109272
										135	8.8444	8.83838				135	-0.00034002			134		0.0105133
										136	2.08634	2.08634				136	0			135		-0.00034002
										137	3.76383	3.92617				137	0.0211102			136		0
										138	4.11857	4.16065				138	0.00508351			137		0.0211102
																				138		0.00508351

## Sheet: Supplementary Figure 3
		Supplementary Figure 3a																		Supplementary Figure 3b
		Median of first lick latency (ms)																		Inter-trial interval (s)
			Conditioning		learning																Conditioning		learning
		Session # Mouse #	-2	-1	1	2	3	4	5	6	7	8	9	10	11					Session # Mouse #	-2	-1	1	2	3	4	5	6	7	8	9	10	11
		1	0.23605	0.1519	0.199	0.13705	0.1276	0.2511	0.2577	0.38205	0.4216	0.6032	0.52275	0.5039	0.50685					1	9.0897	15.0371	12.5939	15.2847	15.0998	12.1744	14.3708	10.1873	8.90233	4.24966	4.32396	4.00665	4.05252
		2	0.0655	0.07065	0.51805	0.5067	0.6012	0.4591	0.4253	0.4783	0.48975	0.5124	0.51	0.4985	0.4117					2	12.9656	16.4533	15.906	13.9145	7.88285	8.72513	5.11933	4.63724	4.3288	5.33558	4.09424	4.10976	4.59897
		3	0.0894	0.1376	0.2656	0.354	0.4336	0.5428	0.56475	0.6537	0.6299	0.61355	0.5321	0.53345	0.47965					3	10.1551	12.1197	13.4279	12.6847	9.53663	10.7447	5.52561	4.23331	4.32628	4.23187	4.2126	3.92148	4.24076
		4	0.4107	0.54475	0.4366	0.4599	0.4657	0.40625	0.3454	0.3487	0.3392	0.3525	0.3479	0.3468	0.3386					4	8.28377	9.03465	7.63635	4.50951	4.79994	6.63353	6.28507	5.66163	4.13078	5.17909	4.92139	4.18972	4.11657
		5	0.10455	0.1216	0.42475	0.4231	0.4218	0.4755	0.46	0.5035	0.5314	0.4876	0.4485	0.43095	0.4378					5	11.3375	12.6816	11.0406	8.37068	8.21276	4.82185	3.97755	4.13415	4.0407	4.41982	3.81933	3.71908	3.83867
		6	0.0821	0.0543	0.4425	0.4388	0.4146	0.4173	0.4028	0.4865	0.5186	0.5484	0.42245	0.4986	0.4235					6	10.1122	12.9314	11.2169	9.2808	8.77517	7.65917	6.08734	4.38082	4.60555	5.24729	4.65812	4.16084	4.56597
		7	0.0761	0.1256	0.1503	0.4134	0.54565	0.47415	0.5516	0.5317	0.5476	0.4771	0.4754	0.5273	0.49585					7	11.5423	14.7878	10.2085	7.33028	5.15163	4.45019	3.84974	3.74374	4.01473	3.99811	4.0081	3.91886	3.968
		8	0.1392	0.1287	0.4219	0.40835	0.4497	0.4714	0.4935	0.5166	0.5051	0.5156	0.48975	0.49005	0.4821					8	11.5124	14.8855	11.5859	9.52067	6.33723	7.72136	6.63765	6.90512	5.10622	4.3736	4.11053	4.08565	4.55116
		9	0.1188	0.1725	0.157	0.4698	0.44045	0.41635	0.4444	0.5338	0.50555	0.4783	0.446	0.5284	0.4671					9	10.2282	12.4577	10.0768	8.99713	7.37425	5.61984	4.61204	3.98786	3.99505	4.15909	4.30127	4.34228	4.23332
		10	0.24815	0.2535	0.5784	0.6938	0.67575	0.55835	0.6034	0.54145	0.5504	0.5406	0.4992	0.5851	0.4964					10	7.60779	8.61469	9.70451	6.8405	4.73018	4.51386	4.17067	4.10691	4.24415	4.13582	3.82746	3.89797	4.32998
		11	0.1124	0.2716	0.4052	0.37	0.32665	0.3493	0.37865	0.347	0.3227	0.30835	0.3178	0.3178	0.3265					11	11.481	12.7897	11.2197	10.1757	8.5442	6.73148	6.11045	4.73348	4.4111	4.61318	5.15504	5.00224	4.58049
		12	0.0992	0.1504	0.3719	0.4049	0.3972	0.4356	0.496	0.53255	0.4899	0.4012	0.4092	0.456	0.4201					12	11.0237	13.3063	9.30853	7.8232	6.19361	5.08888	4.20891	3.99233	4.19825	4.36878	4.47182	4.32784	4.72234
		13	0.0963	0.2111	0.4034	0.45515	0.6154	0.5137	0.60565	0.5954	0.5777	0.54135	0.57765	0.5689	0.5443					13	9.73899	12.9292	10.0812	8.13104	5.32404	4.66241	4.42783	3.91721	4.11762	3.94732	4.28179	4.14541	4.09743

## Sheet: Supplementary Figure 4
		Supplementary Figure 4b					Supplementary Figure 4c					Supplementary Figure 4d
							Selectivity index					Modulation index
	Cell #	Peak width (ms)	threshhold			Cell #	Broad	Narrow			Cell #	Broad	Narrow
	1	0.43	3.5			1	-0.596716	0.0194407			1	-0.0486609	-0.0292559
	2	0.232222				2	-0.0646778	-0.0068012			2	-0.0777594	-0.00423457
	3	0.508889				3	-0.135085	0.238381			3	-0.0490885	-0.129897
	4	0.511111				4	-0.0579556	0.146148			4	-0.0591416	-0.109435
	5	0.23				5	-0.478687	0.204846			5	-0.056289	-0.0930594
	6	0.513333				6	0.00202467	0.0760076			6	-0.0206976	-0.0438156
	7	0.531111				7	0.0897645	0.193714			7	-0.0563707	0.0213773
	8	0.484444				8	0.135322	0.234423			8	0.0463469	-0.11267
	9	0.557778				9	0.076257	0.00431429			9	-0.0691443	-0.0127508
	10	0.63				10	0.0147046	0.227877			10	-0.092373	-0.0573112
	11	0.508889				11	0.312239	0.0847925			11	-0.0920068	-0.0297001
	12	0.491111				12	0.176371	0.0345248			12	-0.0433136	-0.0123265
	13	0.48				13	0.00327714	0.0671031			13	-0.0548634	-0.169147
	14	0.276667				14	-0.0110026	0.261161			14	-0.0492072	-0.0664785
	15	0.268889				15	0.275806	0.0340274			15	-0.215791	-0.0835372
	16	0.585556				16	0.528578	-0.0724525			16	-0.202046	-0.1315
	17	0.27				17	-0.566883	0.00555556			17	-0.0509317	-0.0829208
	18	0.487778				18	0.164136	0.31425			18	-0.249355	-0.0049505
	19	0.484444				19	-0.672572	0.0593239			19	-0.139452	-0.0922203
	20	0.496667				20	0.0741741	-0.204635			20	-0.0255877	-0.128681
	21	0.181111				21	-0.177008	-0.0792345			21	0.00138193	-0.209317
	22	0.504444				22	-0.00127447	0.0178864			22	-0.0785109	-0.118454
	23	0.283333				23	0.146667	-0.428864			23	-0.175407	0.0145773
	24	0.592222				24	-0.194265	0.127297			24	-0.0425898	-0.122843
	25	0.241111				25	-0.141423	0.199588			25	-0.0408535	-0.146837
	26	0.277778				26	0.817259	0.0353472			26	0.100677	-0.113244
	27	0.256667				27	0.752577	0.212121			27	0.405548	-0.057604
	28	0.257778				28	-0.49115	0.217391			28	0.0435051	-0.135719
	29	0.588889				29	-0.480792	0.288437			29	-0.0718462	-0.0478532
	30	0.236667				30	-0.165939	0.36447			30	0.103943	-0.133948
	31	0.546667				31	0.259882	0.0408701			31	-0.0541176	-0.147595
	32	0.553333				32	0.119443	-0.00211528			32	-0.0542297	-0.0692527
	33	0.461111				33	0.149642	0.129193			33	0.0325021	-0.116436
	34	0.46				34	0.123502	0.00111111			34	-0.0243902	-0.079761
	35	0.56				35	-0.820892	-0.089396			35	-0.102136	-0.185008
	36	0.308889				36	-0.0541438	0.238866			36	-0.126324	-0.00823723
	37	0.491111				37	-0.390068	-0.43982			37	-0.144124	-0.228346
	38	0.333333				38	-0.463335	-0.150223			38	-0.153071	-0.0699627
	39	0.496667				39	-0.0642775	0.328878			39	0.0260462	-0.080026
	40	0.696667				40	-0.0767781	0.337291			40	-0.0310958	-0.00833217
	41	0.725556				41	0.191525	-0.0169173			41	-0.0653056	-0.0171703
	42	0.506667				42	-0.356512	0.210706			42	-0.0942791	-0.245012
	43	0.258889				43	0.204895	0.293927			43	-0.0510654	-0.0582348
	44	0.233333				44	-0.227143	0.000603829			44	-0.0237326	-0.0467694
	45	0.553333				45	0.541651	-0.0352021			45	-0.166558	-0.150182
	46	0.568889				46	0.316317	0.169078			46	-0.136669	-0.119804
	47	0.194444				47	0.176028	0.0020558			47	-0.169367	-0.110718
	48	0.197778				48	0.033868	0.210026			48	-0.0528469	-0.244953
	49	0.57				49	-0.138167	0.170629			49	-0.106383	-0.124063
	50	0.515556				50	-0.00208037	0.292899			50	-0.15625	-0.124049
	51	0.538889				51	0.0158239	0.184694			51	-0.0454545	0.0075391
	52	0.527778				52	0.18048	0.0444444			52	-0.13249	-0.00542236
	53	0.694444				53	-0.0592539	0.296928			53	-0.0160966	-0.00584257
	54	0.55				54	0.153387	0.097971			54	-0.00947459	-0.043354
	55	0.204444				55	0.233391	0.126802			55	-0.0935673	0.0237978
	56	0.554444				56	0.200772	0.104612			56	-0.081871	0.00775385
	57	0.586667				57	0.113025	0.11196			57	-0.07279	-0.0734315
	58	0.498889				58	0.178934	-0.101087			58	-0.0749275	-0.0176709
	59	0.428889				59	0.0731707	0.233577			59	-0.106362	0.0333333
	60	0.235556				60	0.321779	-0.173253			60	0.0084269	0.0654028
	61	0.427778				61	0.0523918	0.0442557			61	0.0309007	-0.0634047
	62	0.52				62	0.0651868	-0.163473			62	-0.0343444	0.00618473
	63	0.21				63	-0.490909	0.201244			63	0.0974166	-0.0460922
	64	0.6				64	0.150949	0.246526			64	-0.0335106	-0.267983
	65	0.541111				65	0.0741676	0.0576107			65	-0.155961	-0.0351264
	66	0.523333				66	-0.397004	0.257729			66	0.0385614	-0.204973
	67	0.532222				67	-0.345856	0.120239			67	0.0195382	-0.0537882
	68	0.201111				68	-0.302326	0.126753			68	-0.232068	-0.12164
	69	0.262222				69	-0.329787	0.336848			69	-0.0597015	-0.0833992
	70	0.54				70	-0.0719132	0.284553			70	0.119565	0.0315789
	71	0.362222				71	0.350746	0.371202			71	-0.00355872	-0.0775988
	72	0.263333				72	0.4295	0.0172043			72	0.0746583	-0.125047
	73	0.392222				73	-0.566265	0.169647			73	0.0616114	-0.0373521
	74	0.264444				74	-0.617103	0.206504			74	-0.158754	-0.127748
	75	0.253333				75	-0.118626	0.433628			75	-0.00403226	-0.010989
	76	0.545556				76	-0.172615	-0.134332			76	0.0496984	-0.0763869
	77	0.51				77	-0.585721	-0.0786086			77	-0.0395439	-0.0432357
	78	0.587778				78	-0.519706	-0.351712			78	-0.1483	-0.117515
	79	0.495556				79	-0.514951	-0.134011			79	-0.264748	-0.0290557
	80	0.475556				80	0.459661	-0.219277			80	-0.306624	-0.0360697
	81	0.517778				81	0.363374	-0.191103			81	0.139896	-0.0378776
	82	0.595556				82	0.32495	-0.309181			82	-0.141339	-0.0347987
	83	0.107778				83	0.565595	0.270522			83	-0.182152	0.0378192
	84	0.577778				84	0.252016	0.0200364			84	-0.139432	-0.00584795
	85	0.561111				85	0.961352	-0.0337838			85	-0.225092	0.0647182
	86	0.608889				86	0.0360554	0.0251355			86	-0.155111	-0.0310966
	87	0.571111				87	0.248082	0.0610558			87	0.00323326	-0.0510511
	88	0.256667				88	0.0892924	-0.0294761			88	-0.036299	-0.0513761
	89	0.536667				89	0.315841	0.299032			89	0.0112283	-0.0866142
	90	0.553333				90	-0.0780025	0.418494			90	0.0570557	-0.0148699
	91	0.221111				91	0.0355764	0.193983			91	0.0297404	-0.213227
	92	0.272222				92	-0.0892312	0.293739			92	-0.0353684	-0.181019
	93	0.591111				93	-0.254504	-0.253821			93	-0.00571429	-0.0282048
	94	0.503333				94	0.255102	0.208889			94	-0.295422	-0.0860665
	95	0.503333				95	0.490112	0.25339			95	-0.177784	-0.0115432
	96	0.302222				96	0.490012	-0.069311			96	-0.646896	-0.219629
	97	0.258889				97	-0.123902	-0.146807			97	-0.0554992	-0.0694175
	98	0.235556				98	0.115527	0.222483			98	-0.0400073	-0.0966387
	99	0.543333				99	0.169106	0.245232			99	-0.0364064	0.0108996
	100	0.586667				100	0.0770721	0.357555			100	-0.0262659	-0.00319729
	101	0.547778				101	0.0313801	-0.0602517			101	-0.0608153	0.0270775
	102	0.267778				102	0.135593	0.0471759			102	-0.155963	-0.0227056
	103	0.451111				103	0.00671141	-0.0412142			103	-0.197007	-0.0401584
	104	0.362222				104	-0.68251	-0.15285			104	-0.0291576	-0.0221322
	105	0.264444				105	0.316384	0.047061			105	-0.1082	-0.0294919
	106	0.566667				106	-0.363121	0.204547			106	-0.0591785	-0.0833595
	107	0.253333				107	-0.000528821	0.168747			107	-0.0805601	-0.0734797
	108	0.43				108	-0.909651	0.237816			108	-0.0873893	-0.0353691
	109	0.558889				109	0.386895	0.120812			109	-0.0125274	-0.159872
	110	0.566667				110	-0.0865766	0.312763			110	-0.0784497	-0.0957854
	111	0.303333				111	0.410689	0.272082			111	-0.0589864	-0.171062
	112	0.53				112	0.305369	0.0440593			112	-0.112557	-0.0735402
	113	0.533333				113	0.713163	-0.0401315			113	-0.107011	-0.109058
	114	0.476667				114	0.167535	0.298436			114	-0.0148132	-0.123478
	115	0.51				115	0.234277	0.288256			115	-0.0543308	-0.185548
	116	0.555556				116	-0.302201	0.266167			116	-0.078799	-0.10786
	117	0.537778				117	0.0412111	0.160058			117	-0.0725894	-0.190558
	118	0.297778				118	0.238561	0.169752			118	-0.0279402	-0.16434
	119	0.488889				119	-0.157895	0.552196			119	-0.0869195	-0.319097
	120	0.218889				120	0.246087	0.205237			120	-0.0723166	-0.0901532
	121	0.27				121	-0.56375	0.648942			121	-0.0981151	-0.137069
	122	0.571111				122	-0.156246	0.690715			122	-0.0956617	-0.159193
	123	0.401111				123	0.0181957	0.438229			123	0.0655298	-0.300833
	124	0.531111				124	0.0457314	0.463411			124	-0.0391347	-0.337893
	125	0.613333				125	-0.164352	0.571725			125	-0.0642202	-0.355099
	126	0.606667				126	-0.221471	0.331431			126	-0.143081	-0.241122
	127	0.23				127	0.196532	0.452416			127	-0.157759	-0.275274
	128	0.547778				128	-0.260814	0.128272			128	0.0822785	-0.0675058
	129	0.532222				129	0.454687	0.23585			129	0.0251349	-0.0466396
	130	0.548889				130	0.188795	0.117904			130	-0.167785	-0.0482955
	131	0.514444				131	0.249875	0.2338			131	-0.124287	-0.0701468
	132	0.473333				132	0.0697636	0.132299			132	-0.00208848	-0.0176077
	133	0.557778				133	0.115218	0.120887			133	-0.0702882	-0.0245702
	134	0.615556				134	0.116127	0.252599			134	0.00664103	-0.0659848
	135	0.317778				135	0.391667	0.435091			135	0.114611	-0.0891089
	136	0.408889				136	0.464539	0.36886			136	0.00333333	-0.202381
	137	0.54				137	0.455446	-0.343927			137	-0.248737	-0.000835981
	138	0.232222				138	0.431151	0.441618			138	0.224028	-0.0654206
	139	0.555556				139	0.228018	0.142912			139	0.0868711	-0.113829
	140	0.555556				140	0.264423	-0.253464			140	0.0687023	-0.026293
	141	0.194444				141	0.0494297	-0.045246			141	-0.0989709	-0.0547721
	142	0.505556				142	-0.0273438	0.381032			142	-0.102056	-0.244569
	143	0.482222				143	0.168929	0.310538			143	0.0021692	-0.0699088
	144	0.533333				144	-0.00274123	0.296594			144	-0.0560424	-0.171451
	145	0.53				145	0.308084	0.0371333			145	0.0529123	-0.0399944
	146	0.484444				146	0.418139	0.286061			146	-0.0998594	-0.105847
	147	0.227778				147	0.586538	0.30308			147	-0.18117	-0.117835
	148	0.291111				148	0.525346	-0.0717414			148	-0.0196078	-0.103448
	149	0.45				149	0.873762	0.257398			149	-0.304965	-0.123531
	150	0.413333				150	-0.042292	0.194935			150	-0.0788274	-0.148391
	151	0.225556				151	-0.0672328	0.227966			151	-0.04885	-0.0930883
	152	0.497778				152	0.148486				152	-0.00726118
	153	0.513333				153	0.476998				153	-0.00628345
	154	0.264444				154	0.592689				154	0.0713123
	155	0.507778				155	-0.912427				155	-0.0804897
	156	0.487778				156	-0.376973				156	-0.0882638
	157	0.45				157	0.648849				157	-0.227683
	158	0.48				158	-0.0167953				158	0.0989011
	159	0.526667				159	-0.702901				159	-0.0514655
	160	0.584444				160	0.0793204				160	0.0146035
	161	0.648889				161	0.0274841				161	-0.176277
	162	0.288889				162	0.507788				162	-0.134779
	163	0.553333				163	0.351318				163	-0.116292
	164	0.467778				164	0.333333				164	-0.219541
	165	0.272222				165	-0.0209372				165	-0.0115918
	166	0.311111				166	0.062986				166	-0.0143856
	167	0.255556				167	-0.14007				167	-0.022447
	168	0.546667				168	-0.146374				168	-0.0420712
	169	0.523333				169	-0.218565				169	0.0305305
	170	0.5				170	-0.499963				170	0.0695187
	171	0.238889				171	0.0584567				171	-0.0331325
	172	0.625556				172	-0.393323				172	0.0206897
	173	0.493333				173	-0.573065				173	0.06381
	174	0.293333				174	0.000434885				174	-0.010913
	175	0.218889				175	0.0340308				175	0.0281801
	176	0.61				176	-0.204882				176	-0.073086
	177	0.226667				177	-0.463096				177	-0.248905
	178	0.482222				178	0.023271				178	-0.0273303
	179	0.366667				179	-0.0494006				179	-0.0264956
	180	0.256667				180	-0.199967				180	-0.00055145
	181	0.318889				181	-0.0791684				181	-0.0606285
	182	0.241111				182	0.673857				182	-0.0394432
	183	0.51				183	-0.0205572				183	-0.139024
	184	0.28				184	0.150723				184	-0.172552
	185	0.473333				185	-0.184662				185	-0.0433497
	186	0.244444				186	-0.330609				186	-0.0408088
	187	0.556667				187	0.216536				187	-0.0373307
	188	0.242222				188	0.41525				188	0.125368
	189	0.56				189	-0.0511237				189	-0.00860284
	190	0.31				190	-0.0320291				190	-0.0967318
	191	0.557778				191	0.00239469				191	-0.0247115
	192	0.481111				192	0.192137				192	-0.11676
	193	0.606667				193	0.235433				193	-0.265625
	194	0.281111				194	-0.270788				194	-0.00353357
	195	0.453333				195	0.391269				195	0.0134005
	196	0.247778				196	0.517461				196	-0.0408163
	197	0.251111				197	-0.0372012				197	-0.0377691
	198	0.29				198	0.232365				198	-0.000924214
	199	0.445556				199	0.0673033				199	-0.0324663
	200	0.555556				200	0.0252598				200	-0.0214121
	201	0.291111				201	0.0310657				201	-0.00945033
	202	0.55				202	-0.0343116				202	-0.0153998
	203	0.566667				203	-0.457163				203	-0.100076
	204	0.255556				204	0.505627				204	-0.207824
	205	0.578889				205	-0.0729762				205	-0.0414041
	206	0.555556				206	0.284107				206	-0.0499867
	207	0.602222				207	0.138586				207	0.016526
	208	0.398889				208	0.677122				208	-0.27265
	209	0.562222				209	0.566091				209	-0.203282
	210	0.538889				210	0.582245				210	-0.139159
	211	0.612222				211	0.398001				211	-0.24
	212	0.426667				212	0.0193033				212	-0.0553514
	213	0.505556				213	0.0554344				213	-0.0828206
	214	0.41				214	0.642728				214	0.0241437
	215	0.503333				215	0.263035				215	0.0350608
	216	0.185556				216	-0.229937				216	-0.0341899
	217	0.198889				217	0.0104138				217	-0.0537921
	218	0.577778				218	0.202338				218	-0.163006
	219	0.544444				219	0.374087				219	-0.331616
	220	0.198889				220	0.260729				220	-0.31227
	221	0.538889				221	0.361089				221	-0.279866
	222	0.486667				222	0.132484				222	-0.105775
	223	0.548889				223	0.304512				223	-0.0925801
	224	0.481111				224	0.460687				224	0.0528131
	225	0.251111				225	0.652786				225	0.0112797
	226	0.58				226	-0.0126377				226	-0.000417311
	227	0.545556				227	0.12163				227	-0.00323443
	228	0.243333				228	-0.134235				228	-0.0316219
	229	0.29				229	-0.115424				229	0.00686727
	230	0.573333				230	0.305882				230	-0.106383
	231	0.49				231	0.207335				231	-0.162791
	232	0.583333				232	0.27482				232	-0.153896
	233	0.188889				233	0.160492				233	-0.10363
	234	0.508889				234	0.7657				234	-0.170418
	235	0.251111				235	0.282886				235	-0.229616
	236	0.204444				236	0.275184				236	-0.0632911
	237	0.201111				237	0.609272				237	-0.172414
	238	0.521111				238	-0.523643				238	-0.0830068
	239	0.268889				239	0.257476				239	-0.0524667
	240	0.46				240	0.183103				240	-0.112413
	241	0.48				241	0.204619				241	-0.0384194
	242	0.215556				242	0.0703615				242	-0.0684854
	243	0.211111				243	0.636278				243	-0.128152
	244	0.446667
	245	0.29
	246	0.535556
	247	0.2
	248	0.295556
	249	0.42
	250	0.498889
	251	0.454444
	252	0.23
	253	0.392222
	254	0.291111
	255	0.605556
	256	0.515556
	257	0.585556
	258	0.22
	259	0.303333
	260	0.505556
	261	0.467778
	262	0.592222
	263	0.526667
	264	0.385556
	265	0.28
	266	0.598889
	267	0.272222
	268	0.282222
	269	0.245556
	270	0.545556
	271	0.493333
	272	0.475556
	273	0.524444
	274	0.451111
	275	0.512222
	276	0.266667
	277	0.531111
	278	0.245556
	279	0.564444
	280	0.278889
	281	0.306667
	282	0.356667
	283	0.505556
	284	0.251111
	285	0.555556
	286	0.22
	287	0.265556
	288	0.231111
	289	0.232222
	290	0.317778
	291	0.621111
	292	0.484444
	293	0.488889
	294	0.51
	295	0.554444
	296	0.686667
	297	0.343333
	298	0.258889
	299	0.575556
	300	0.313333
	301	0.246667
	302	0.59
	303	0.262222
	304	0.61
	305	0.546667
	306	0.544444
	307	0.494444
	308	0.468889
	309	0.452222
	310	0.531111
	311	0.196667
	312	0.342222
	313	0.243333
	314	0.555556
	315	0.53
	316	0.472222
	317	0.26
	318	0.256667
	319	0.25
	320	0.493333
	321	0.362222
	322	0.558889
	323	0.342222
	324	0.541111
	325	0.18
	326	0.586667
	327	0.507778
	328	0.512222
	329	0.468889
	330	0.575556
	331	0.178889
	332	0.585556
	333	0.233333
	334	0.486667
	335	0.466667
	336	0.323333
	337	0.32
	338	0.242222
	339	0.391111
	340	0.284444
	341	0.408889
	342	0.224444
	343	0.547778
	344	0.28
	345	0.316667
	346	0.244444
	347	0.294444
	348	0.502222
	349	0.507778
	350	0.512222
	351	0.244444
	352	0.243333
	353	0.414444
	354	0.213333
	355	0.618889
	356	0.258889
	357	0.261111
	358	0.247778
	359	0.231111
	360	0.515556
	361	0.543333
	362	0.503333
	363	0.468889
	364	0.615556
	365	0.608889
	366	0.423333
	367	0.551111
	368	0.206667
	369	0.244444
	370	0.231111
	371	0.49
	372	0.221111
	373	0.466667
	374	0.563333
	375	0.255556
	376	0.231111
	377	0.551111
	378	0.201111
	379	0.536667
	380	0.204444
	381	0.222222
	382	0.202222
	383	0.536667
	384	0.213333
	385	0.255556
	386	0.507778
	387	0.264444
	388	0.531111
	389	0.497778
	390	0.526667
	391	0.298889
	392	0.258889
	393	0.247778
	394	0.251111

## Sheet: Supplementary Figure 5
Supplementary Figure 5a			Supplementary Figure 5b
Correlation coefficient (spike, lick)			Firing rate (z-score)
All cells	Sifnificant cells (p<0.05)		Time from lick (ms) cell #	-250	-249	-248	-247	-246	-245	-244	-243	-242	-241	-240	-239	-238	-237	-236	-235	-234	-233	-232	-231	-230	-229	-228	-227	-226	-225	-224	-223	-222	-221	-220	-219	-218	-217	-216	-215	-214	-213	-212	-211	-210	-209	-208	-207	-206	-205
0.225701	-0.752737		1	0.333153	0.137353	1.11635	1.89955	2.97644	0.920551	-0.156346	1.99745	0.333153	0.626852	2.68275	1.41005	0.920551	4.34704	0.920551	2.38905	1.01845	2.09535	-0.450045	2.48695	1.89955	-0.450045	-0.547945	-0.0584461	0.235253	0.920551	0.626852	-0.450045	0.528952	1.89955	-0.254246	0.724751	1.89955	1.50795	0.235253	-0.0584461	1.31215	1.80165	0.333153	-0.450045	2.87854	1.31215	-0.450045	2.78064	0.528952	1.31215
-0.629393	0.540616		2	3.6301	1.51387	-0.0380214	0.244141	1.30225	-0.0380214	0.385223	-0.602347	0.385223	1.65496	0.244141	1.93712	1.09063	0.455764	-0.461266	0.455764	0.244141	2.50144	2.36036	-0.179103	0.808467	-0.461266	0.667386	-0.88451	-0.672888	0.667386	0.596845	0.455764	1.23171	-0.602347	-0.0380214	1.09063	0.808467	1.65496	1.30225	2.50144	-0.461266	-0.0380214	-0.0380214	-0.461266	-0.88451	-0.461266	0.808467	0.949549	1.09063	-0.602347
0.178186	0.488646		3	0.989964	-0.584114	-0.0594215	-0.584114	-0.584114	0.465271	-0.584114	-0.584114	0.202925	-0.584114	-0.584114	-0.584114	-0.584114	-0.584114	-0.0594215	-0.584114	-0.584114	-0.584114	-0.584114	-0.584114	-0.584114	0.989964	-0.584114	-0.584114	-0.584114	-0.584114	-0.584114	3.61343	-0.584114	-0.0594215	-0.584114	-0.584114	-0.584114	-0.584114	-0.0594215	-0.584114	-0.584114	0.202925	-0.584114	-0.584114	-0.584114	-0.584114	-0.584114	-0.584114	-0.584114	0.989964
-0.520309	-0.501131		4	-0.243332	-0.063718	0.29551	0.29551	0.654738	0.564931	-0.782174	-0.422946	-0.782174	-0.782174	1.37319	-0.243332	-0.422946	0.29551	0.654738	-0.782174	0.654738	-0.422946	1.91204	-0.782174	-0.243332	-0.782174	0.29551	-0.422946	-0.782174	-0.512753	0.834352	-0.422946	-0.782174	-0.782174	2.09165	-0.512753	-0.782174	-0.422946	0.29551	-0.782174	-0.782174	-0.422946	0.29551	-0.422946	-0.782174	-0.422946	0.654738	0.0260889	-0.782174	2.45088
-0.162459	0.575274		5	1.40965	-0.502389	-0.502389	1.40965	-0.502389	0.612969	-0.0243786	-0.502389	0.134958	-0.502389	1.40965	-0.502389	-0.502389	-0.502389	-0.502389	-0.502389	-0.502389	-0.502389	-0.502389	0.453632	1.40965	-0.502389	-0.502389	-0.502389	-0.502389	-0.0243786	-0.502389	-0.502389	-0.502389	-0.502389	-0.502389	-0.502389	-0.502389	-0.502389	-0.502389	-0.502389	-0.502389	-0.502389	-0.502389	0.453632	-0.502389	-0.502389	0.453632	-0.502389	-0.502389	-0.502389
0.0897089	0.594468		6	-0.115114	0.0229951	1.12786	2.23273	0.713538	1.12786	0.529393	1.21994	0.713538	1.40408	1.86444	1.1739	0.253176	-0.391331	0.943719	0.897683	1.03579	-0.207186	1.35804	0.80561	3.38364	0.253176	-0.667548	0.0690313	0.989755	0.575429	0.713538	0.0690313	0.713538	0.943719	1.08183	0.161104	1.86444	0.0690313	0.713538	0.345248	0.80561	1.6803	1.72633	0.115067	0.80561	0.483357	0.253176	0.345248	-0.299258	0.161104
0.255084	0.525226		7	-0.215674	1.81261	0.325201	0.39281	0.46042	1.47456	1.00129	0.189982	1.54217	2.89436	1.88022	1.47456	0.189982	2.08304	1.54217	1.13651	1.81261	-0.0804551	0.595638	-0.891767	0.325201	0.595638	0.39281	-0.891767	1.00129	2.15065	1.54217	1.47456	1.94783	1.54217	1.67739	-0.62133	1.40695	1.00129	0.189982	-0.0128458	1.40695	1.27173	-0.0804551	1.94783	-0.62133	0.595638	-0.62133	2.08304	1.00129	1.81261
-0.330289	-0.498333		8	-0.364848	0.351887	1.06862	2.68128	-0.245392	1.18808	2.26318	-0.0662084	0.351887	0.829711	-0.245392	-0.723216	-0.0662084	-0.0662084	1.90481	-0.185664	2.26318	-0.782944	0.471343	0.829711	1.96454	-0.364848	1.54645	0.172703	-0.723216	-0.0662084	-0.962128	-0.962128	1.24781	-0.245392	0.829711	-0.125936	-0.0662084	-0.00648048	1.90481	-0.00648048	-0.125936	0.172703	1.06862	-0.962128	2.14373	-0.245392	-0.00648048	1.36726	-0.782944	0.889439
0.396199	-0.494945		9	-0.638758	-0.104903	-0.638758	-0.638758	-0.638758	-0.104903	-0.638758	-0.638758	-0.638758	0.428953	-0.638758	-0.104903	-0.638758	-0.638758	-0.638758	-0.638758	-0.638758	-0.638758	-0.638758	-0.638758	-0.104903	0.962808	-0.638758	-0.104903	-0.104903	0.428953	-0.638758	0.428953	0.428953	-0.282854	-0.638758	-0.638758	-0.638758	-0.104903	0.428953	-0.104903	-0.638758	-0.104903	0.428953	-0.638758	-0.638758	0.428953	-0.104903	-0.638758	-0.638758	-0.638758
-0.411871	0.409344		10	0.258665	-0.222423	-0.703512	-0.703512	-0.703512	-0.703512	-0.382786	-0.703512	-0.703512	-0.382786	0.258665	-0.703512	-0.703512	0.258665	-0.703512	-0.703512	-0.703512	-0.703512	-0.703512	-0.703512	0.258665	-0.222423	0.0983024	-0.703512	-0.222423	0.258665	-0.382786	-0.703512	-0.703512	0.0983024	-0.222423	-0.222423	-0.703512	-0.703512	-0.703512	-0.703512	0.258665	-0.703512	-0.222423	0.0983024	0.579391	-0.703512	0.258665	-0.703512	-0.703512	-0.703512
-0.246501	0.411188		11	2.43454	1.3658	0.208003	1.27674	0.831433	1.54393	0.831433	1.63299	1.54393	0.208003	0.875964	1.00956	1.27674	0.297065	0.831433	-0.0591813	0.742372	1.63299	0.742372	2.96891	2.07829	1.54393	0.742372	1.54393	-0.103712	1.54393	1.09862	1.63299	1.27674	1.72205	1.32127	1.09862	1.27674	1.3658	-0.0591813	2.70172	0.297065	2.07829	2.07829	2.25642	0.0298801	1.14315	2.70172	0.475187	1.45486	-0.370896
0.266398	-0.298066		12	0.760268	-0.630466	-0.630466	-0.630466	-0.630466	0.0649009	-0.630466	-0.630466	-0.630466	-0.630466	-0.630466	-0.630466	1.80332	0.760268	0.0649009	0.760268	0.0649009	-0.282783	0.760268	0.0649009	-0.630466	0.760268	0.528479	-0.630466	-0.630466	0.0649009	0.760268	-0.630466	-0.630466	-0.630466	0.0649009	0.760268	-0.630466	-0.282783	0.0649009	-0.282783	-0.166888	-0.630466	-0.630466	0.760268	0.760268	0.0649009	1.45564	0.0649009	-0.630466	-0.630466
-0.184402	0.395266		13	1.11353	-0.600474	1.11353	-0.600474	0.25653	-0.600474	0.25653	1.97054	-0.600474	-0.600474	-0.600474	-0.600474	1.11353	-0.600474	-0.600474	-0.600474	-0.600474	-0.600474	-0.600474	-0.600474	-0.600474	-0.600474	-0.600474	2.82754	-0.600474	-0.0291381	-0.600474	0.25653	-0.600474	1.68487	0.25653	-0.600474	-0.600474	1.97054	-0.600474	1.11353	1.11353	1.11353	-0.600474	0.25653	1.11353	0.25653	-0.600474	-0.600474	1.11353	-0.600474
0.0711068	-0.641351		14	-0.514685	-0.292407	-0.736963	-0.514685	-0.0701287	-1.18152	-0.514685	-0.218314	-0.588778	-0.514685	-0.514685	0.0780566	0.00396396	-0.514685	-0.403546	-0.588778	-0.959241	0.374427	0.152149	-0.625824	-0.959241	1.04126	-0.403546	-0.292407	-0.0701287	-0.218314	-0.625824	0.522613	-0.0701287	0.0780566	2.6713	-0.292407	-0.292407	1.04126	0.633752	0.893076	-0.885148	-0.736963	-0.588778	-0.0701287	1.41172	0.115103	0.374427	-0.0701287	1.55991	-0.848102
0.27591	0.334039		15	0.449325	-0.708729	-0.708729	-0.708729	-0.708729	-0.708729	-0.708729	-0.708729	-0.708729	-0.708729	-0.708729	-0.708729	-0.708729	0.449325	-0.708729	-0.708729	-0.708729	-0.708729	-0.708729	0.449325	-0.708729	-0.708729	-0.708729	1.60738	-0.129702	-0.708729	-0.708729	-0.129702	0.159812	-0.708729	-0.129702	-0.708729	-0.708729	-0.708729	-0.129702	-0.322711	-0.708729	0.449325	-0.708729	1.02835	-0.708729	-0.708729	-0.708729	-0.708729	-0.708729	-0.708729
-0.154192	0.366379		16	0.75305	-0.952227	-0.270116	-0.952227	-0.611171	0.0709395	-0.497486	0.809893	-0.383801	-0.952227	-0.611171	0.29831	-0.270116	-0.952227	-0.952227	0.696208	-0.611171	0.29831	1.43516	1.32148	-0.270116	0.0709395	-0.270116	-0.611171	-0.0427456	-0.952227	0.0709395	0.639365	-0.270116	-0.383801	0.0709395	0.411995	0.582523	0.639365	-0.724856	-0.0427456	1.32148	0.0709395	-0.270116	-0.270116	0.0709395	-0.270116	-0.952227	1.43516	0.411995	0.980421
0.209165	-0.291343		17	0.688067	1.26524	0.303283	1.16905	0.495675	0.11089	0.399479	0.591871	0.784263	0.11089	0.399479	0.11089	1.45764	1.84242	0.399479	1.89052	0.11089	0.255184	0.591871	-0.0815022	0.976656	0.976656	0.976656	0.688067	3.04487	-0.177698	1.16905	1.45764	2.03481	-0.466287	1.93862	0.207086	3.47776	2.17911	0.976656	1.26524	-0.177698	0.976656	0.832361	0.11089	0.976656	0.688067	1.50573	0.591871	0.591871	2.4196
-0.305517	-0.571341		18	0.32176	-0.261943	0.550165	0.702435	0.397895	0.271003	0.0425976	0.803948	0.0933543	0.347138	-0.667997	-0.00815914	-0.0589159	-0.414213	0.0425976	-0.109673	-0.667997	-0.109673	-0.160429	0.397895	0.245624	0.0933543	-0.871023	-0.261943	-0.0589159	0.194868	0.499408	0.194868	-0.211186	-0.109673	0.347138	-0.414213	0.245624	-0.261943	0.727813	0.753192	-0.46497	0.397895	-0.185808	0.702435	-0.211186	0.194868	-0.363456	-0.0589159	-0.642618	-0.515726
-0.173239	-0.611168		19	1.48516	1.48516	-0.925471	-0.0746588	1.20156	-0.216461	-0.500065	2.47778	-0.0746588	0.138044	0.634351	1.05976	0.350747	1.20156	0.350747	-0.0746588	2.05237	3.754	1.20156	0.350747	-0.0746588	0.776153	-0.500065	-0.287362	-0.0746588	0.634351	1.20156	2.69048	0.776153	0.634351	-0.0746588	0.776153	-0.216461	2.05237	1.62697	0.988856	1.20156	1.62697	1.48516	2.76138	1.05976	0.776153	-0.216461	0.56345	0.350747	2.90318
0.010185	0.888523		20	0.841538	0.414433	0.414433	1.69575	2.97706	2.12285	0.841538	0.272065	0.841538	0.841538	0.627985	-0.439775	-0.439775	0.414433	2.12285	-0.0126708	-0.439775	2.97706	-0.866879	-0.439775	-0.0126708	0.841538	1.55338	0.841538	0.200881	2.12285	2.97706	-0.155039	0.841538	-0.0126708	0.414433	-0.0126708	1.26864	-0.0126708	1.69575	0.841538	-0.0126708	0.414433	0.627985	0.414433	1.26864	0.414433	-0.439775	-0.0126708	0.414433	-0.439775
0.438529	0.796483		21	0.00675187	-0.335115	1.10073	0.485366	0.485366	-0.540235	0.656299	-0.335115	-0.745356	-0.335115	0.963979	0.827233	0.143499	0.758859	0.143499	0.690486	0.758859	3.08355	0.963979	-0.0616215	1.10073	0.690486	0.690486	0.143499	-0.0616215	1.10073	0.0751253	1.10073	1.57934	0.348619	0.758859	1.1691	0.553739	0.416992	0.280245	1.10073	1.30585	-0.471862	-0.198368	1.10073	1.47678	1.10073	0.280245	0.348619	1.85283	0.622112
0.333488			22	0.501795	-0.212208	1.2158	-0.92621	0.501795	0.382795	0.144794	0.739796	-0.92621	0.0257933	0.501795	1.0968	-0.92621	1.8703	-0.569209	0.739796	-0.212208	0.501795	-0.92621	-0.212208	1.2158	0.144794	-0.569209	-0.569209	-0.569209	0.501795	0.858796	0.739796	0.620796	0.501795	2.6438	0.561295	0.858796	3.0008	1.0968	-0.212208	-0.212208	0.620796	0.382795	0.501795	0.858796	1.4538	-0.331208	0.501795	-0.212208	1.9893
-0.279078			23	-0.51311	0.697714	0.232012	0.977135	0.0457319	0.138872	1.44284	-0.69939	-0.140549	-0.978811	-0.419969	0.511433	2.65366	0.325153	0.418293	1.07027	1.25656	3.58506	0.977135	0.883994	1.16342	0.0457319	0.138872	0.232012	0.697714	2.00168	0.604574	0.325153	1.25656	0.418293	-0.140549	1.3497	1.25656	1.44284	0.883994	2.56052	2.09482	0.278583	1.62912	0.790854	1.76883	1.25656	1.3497	1.90854	1.07027	2.7468
0.460977			24	0.73427	0.491851	-1.08387	1.64334	1.52213	1.85545	0.249433	0.916083	-0.114194	0.673665	0.0676195	0.916083	0.249433	0.855479	-0.356612	0.794874	0.370642	2.18878	1.03729	-0.629333	-0.477821	1.03729	0.279735	1.58273	0.61306	-0.174799	0.188829	1.82515	0.370642	0.370642	1.79485	0.0373172	1.94636	0.673665	-0.0838918	-0.72024	2.61301	2.34029	1.40092	0.310038	1.1282	-0.538426	1.37062	-0.235403	0.491851	0.764572
0.121506			25	0.578542	0.167816	1.74227	0.715451	0.304725	2.63217	-0.927455	0.23627	1.4	-0.106002	1.12618	0.304725	-0.24291	1.12618	0.783906	0.715451	0.715451	1.74227	0.578542	1.12618	-0.516728	0.304725	2.90599	-0.927455	2.35836	-0.106002	3.45363	1.81072	1.19463	-0.24291	-0.106002	0.304725	0.304725	2.76908	-0.106002	0.167816	0.578542	0.304725	0.304725	1.81072	0.920814	2.22145	2.70063	1.5369	-0.653637	2.35836
0.185509			26	1.04133	0.972915	-1.21633	1.58864	2.58064	1.3834	-0.258536	0.562431	0.836087	2.20437	0.357189	1.31498	-0.0532945	-0.600606	0.836087	1.24657	-0.395364	1.04133	1.58864	1.14395	-0.463778	0.767673	1.34919	2.06754	1.8623	-0.600606	1.65705	2.47802	0.220361	0.836087	3.47002	1.72547	2.68326	2.23857	0.425603	-0.32695	2.51223	3.19637	0.494017	0.357189	2.23857	1.3834	0.904501	1.31498	0.425603	2.17016
0.504608			27	2.15456	0.794216	-0.112682	0.114042	0.114042	-0.566131	-0.566131	0.794216	0.794216	-0.566131	-0.566131	0.794216	-0.566131	-0.566131	-0.566131	0.794216	-0.566131	0.794216	0.794216	-0.566131	2.60801	-0.112682	-0.566131	0.794216	-0.566131	-0.112682	-0.566131	-0.112682	0.794216	-0.566131	-0.566131	-0.566131	-0.566131	-0.566131	1.24767	-0.112682	-0.566131	-0.566131	0.794216	-0.566131	-0.566131	0.794216	0.794216	-0.566131	-0.112682	0.794216
0.269258			28	-0.568811	2.2788	1.3296	-0.568811	-0.568811	-0.568811	-0.0942085	-0.568811	-0.568811	-0.568811	-0.568811	0.854996	-0.568811	-0.568811	-0.568811	-0.0942085	-0.568811	-0.568811	-0.568811	0.854996	0.854996	-0.568811	-0.568811	0.854996	5.12641	-0.568811	-0.568811	0.854996	-0.568811	-0.568811	-0.568811	0.854996	0.854996	0.854996	-0.0942085	-0.568811	0.854996	-0.568811	0.854996	0.854996	-0.568811	3.70261	-0.568811	-0.568811	-0.568811	-0.568811
0.287209			29	-0.709461	-0.709461	0.142063	-0.42562	-0.709461	0.142063	-0.709461	-0.141779	-0.709461	-0.709461	-0.709461	-0.709461	-0.42562	0.425904	0.993586	0.142063	3.54816	-0.283699	-0.42562	0.993586	-0.709461	2.27087	-0.709461	0.142063	-0.709461	0.567824	1.27743	0.142063	-0.709461	0.709745	0.142063	0.142063	-0.709461	-0.709461	0.993586	1.70319	0.567824	1.84511	-0.709461	-0.709461	1.84511	-0.709461	1.27743	0.425904	0.993586	0.142063
0.0333746			30	0.214374	2.67008	0.396278	-0.604194	-0.87705	1.3058	0.396278	0.941989	0.578182	1.57865	0.941989	-0.149434	0.396278	1.57865	0.941989	1.4877	0.760085	-0.149434	-0.87705	1.85151	1.3058	-0.695146	0.214374	1.3058	0.48723	0.760085	0.941989	2.39722	1.03294	0.669133	0.941989	0.396278	0.669133	1.94246	0.760085	0.396278	2.39722	1.85151	1.4877	0.669133	2.76103	0.941989	0.214374	2.12436	-0.331338	2.03341
0.314594			31	-0.692443	0.540271	-0.14457	-0.281538	-0.692443	0.129366	-0.418506	0.814208	0.129366	0.129366	0.129366	-0.692443	-0.692443	0.403303	0.129366	0.129366	-0.692443	-0.418506	-0.692443	-0.418506	0.951176	-0.692443	-0.692443	0.540271	2.59479	0.403303	-0.692443	1.63602	-0.281538	1.77299	0.403303	-0.281538	0.540271	-0.692443	0.129366	-0.281538	0.403303	0.540271	1.22511	0.129366	0.129366	-0.692443	1.22511	-0.692443	0.129366	-0.418506
0.0240424			32	-0.135	-0.538889	-0.538889	-0.538889	0.672778	-0.538889	0.672778	0.672778	-0.538889	0.672778	-0.538889	0.672778	-0.538889	1.88445	-0.538889	-0.538889	-0.538889	-0.135	0.672778	0.672778	-0.538889	-0.538889	-0.538889	0.0669446	-0.135	3.09611	0.672778	0.672778	-0.538889	0.672778	-0.538889	0.672778	-0.538889	-0.135	0.470834	0.0669446	0.672778	-0.538889	-0.538889	0.672778	1.88445	-0.538889	0.672778	-0.538889	0.672778	-0.538889
-0.31742			33	-0.780943	-0.325682	-0.325682	-0.211867	-0.780943	-0.780943	0.357209	-0.780943	-0.553312	-0.780943	-0.780943	-0.553312	-0.780943	0.812469	0.129579	-0.780943	1.26773	0.357209	-0.780943	0.584839	-0.0980517	0.584839	0.129579	1.49536	0.357209	1.15391	0.584839	-0.0980517	0.926284	1.26773	-0.553312	0.129579	-0.0980517	-0.325682	1.15391	1.26773	0.812469	0.129579	0.812469	0.812469	0.584839	-0.780943	2.63351	-0.0980517	0.584839	0.584839
-0.0597449			34	2.25291	0.233484	0.233484	0.233484	-0.343495	-0.343495	1.57977	0.233484	-0.343495	1.38744	0.521974	0.521974	0.7143	0.425811	-0.151169	1.57977	0.233484	-0.343495	0.425811	1.96442	0.233484	1.96442	1.38744	1.00279	0.521974	1.38744	1.57977	0.810464	-0.151169	0.425811	-0.0550054	1.19512	0.810464	0.233484	0.425811	2.25291	0.810464	-0.0550054	1.57977	-0.343495	0.425811	0.425811	0.810464	1.00279	-0.343495	2.73373
-0.0423732			35	0.0663329	-0.826037	-0.826037	0.0663329	0.809975	-0.826037	-0.826037	-0.826037	-0.826037	-0.826037	0.0663329	0.0663329	0.958703	0.0663329	-0.379852	-0.528581	2.74344	0.661246	0.0663329	-0.826037	-0.826037	0.36379	0.958703	1.25616	-0.528581	-0.826037	0.36379	0.36379	0.958703	-0.826037	0.36379	1.25616	1.25616	0.36379	3.0409	0.958703	0.958703	1.25616	0.809975	0.0663329	-0.826037	-0.826037	-0.528581	2.14853	0.958703	-0.826037
0.27452			36	-0.319249	0.264298	0.556071	0.847845	-0.902795	0.847845	-0.124733	0.556071	-0.124733	0.264298	1.82042	-0.319249	-0.902795	0.458814	-0.902795	-0.902795	0.264298	-0.902795	-0.319249	0.653329	-0.319249	-0.124733	-0.319249	0.847845	-0.319249	2.793	-0.319249	0.458814	0.847845	-0.902795	-0.319249	2.01494	2.20945	2.1122	-0.70828	-0.902795	-0.319249	1.43139	1.62591	0.0697825	0.653329	1.04236	0.264298	0.458814	-0.319249	0.264298
0.28048			37	0.917334	0.715634	0.110532	0.244999	0.6484	0.6484	1.2535	-0.561803	2.26201	0.850101	2.0603	1.72414	-0.158402	2.39647	0.513933	1.32074	-0.292869	0.312233	1.0518	1.32074	1.72414	1.0518	1.38797	2.66541	-0.561803	1.92584	0.513933	-0.292869	2.12754	2.93434	2.53094	1.32074	1.8586	0.110532	1.72414	1.11904	1.6569	-0.158402	-0.292869	0.850101	0.6484	0.6484	0.513933	1.8586	0.6484	0.6484
-0.0774465			38	-0.627791	-0.465046	-0.0581816	0.348683	0.511428	0.511428	0.185937	-0.790537	0.348683	-0.139554	-0.383673	0.0231913	0.185937	-0.139554	1.56928	-0.139554	1.08104	0.0231913	0.185937	-0.3023	1.16241	1.81339	0.83692	0.511428	-0.465046	0.674174	-0.139554	-0.627791	0.918293	0.185937	-0.3023	0.348683	1.4879	0.592801	1.81339	1.32516	0.348683	0.348683	0.348683	-0.465046	-0.3023	0.185937	0.674174	0.430055	0.0231913	0.104564
0.00563651			39	-0.617412	-0.617412	-0.617412	-0.617412	-0.617412	0.681491	0.681491	-0.617412	-0.184444	0.681491	0.681491	-0.617412	-0.617412	0.681491	-0.617412	-0.617412	1.98039	-0.617412	-0.617412	0.248523	0.681491	-0.617412	-0.617412	-0.617412	-0.617412	1.98039	1.98039	-0.617412	-0.617412	0.0320396	-0.617412	1.98039	-0.617412	-0.617412	-0.617412	-0.617412	1.98039	-0.617412	-0.617412	0.681491	0.681491	1.11446	0.681491	-0.617412	-0.617412	0.0320396
0.0467844			40	1.49122	0.323581	-0.260237	0.323581	0.907399	0.518187	-0.260237	0.518187	0.0316721	2.07503	1.49122	0.323581	0.0316721	-0.0656309	-0.260237	0.907399	1.68582	0.323581	0.323581	0.907399	0.907399	-0.844055	1.68582	1.49122	-0.844055	0.323581	0.907399	1.49122	2.26964	0.61549	1.102	-0.260237	0.61549	1.49122	0.323581	0.323581	1.39391	-0.260237	-0.260237	0.323581	-0.260237	0.323581	-0.844055	2.36694	-0.260237	1.49122
-0.049562			41	1.15333	0.437915	0.676388	-0.03903	-0.356993	-0.356993	-0.833938	0.199443	0.0404608	0.596897	0.437915	0.676388	-0.356993	-0.198012	-0.515975	1.07384	-0.515975	0.119952	1.15333	0.119952	1.70977	-0.03903	0.437915	0.437915	-0.515975	0.596897	1.39181	0.755878	0.358424	2.02773	-0.515975	0.596897	0.437915	0.437915	2.90213	1.07384	2.50468	0.437915	0.437915	-0.833938	1.15333	0.119952	-0.356993	0.596897	-0.03903	1.23282
0.184932			42	0.140044	-0.773784	-0.469174	-0.773784	-0.31687	3.64305	0.444653	1.05387	0.140044	1.05387	-0.31687	1.9677	2.88153	-0.773784	1.05387	0.140044	0.140044	0.596958	0.596958	0.444653	1.05387	-0.773784	-0.31687	2.42461	0.140044	1.05387	0.140044	0.140044	2.42461	-0.773784	1.51079	0.140044	0.596958	0.140044	-0.773784	0.596958	-0.773784	-0.469174	-0.31687	-0.773784	-0.773784	0.140044	-0.773784	1.05387	1.05387	-0.773784
-0.049208			43	0.408274	0.408274	1.33441	1.33441	-0.517867	-0.517867	-0.517867	-0.517867	0.408274	-0.517867	1.33441	-0.517867	1.33441	1.33441	-0.517867	-0.517867	1.33441	-0.517867	0.408274	-0.517867	-0.517867	0.408274	3.18669	1.33441	1.33441	-0.517867	-0.517867	-0.517867	-0.517867	-0.517867	-0.517867	0.408274	1.33441	1.33441	-0.517867	-0.517867	-0.517867	-0.517867	-0.517867	2.26055	1.33441	-0.517867	-0.517867	-0.517867	-0.517867	1.33441
0.29741			44	1.43977	0.0886485	1.21458	-0.586912	0.764209	0.539022	-1.03729	1.43977	0.313835	1.43977	2.5657	0.764209	0.764209	2.34052	1.43977	0.313835	1.21458	1.13952	2.34052	0.764209	-0.812099	0.989396	2.11533	2.79089	0.764209	3.91682	-0.061476	0.764209	1.43977	0.313835	1.89014	1.21458	1.66496	3.69164	1.81508	-0.136538	0.313835	1.66496	0.764209	1.89014	0.0886485	1.21458	0.764209	0.313835	1.89014	1.81508
0.155404			45	0.264415	1.39046	-0.34979	-0.34979	2.41413	1.49283	0.878621	0.571518	-0.34979	0.264415	0.264415	0.469151	3.02834	0.878621	1.49283	0.264415	1.79993	0.878621	1.79993	1.69756	1.18572	1.18572	1.18572	0.571518	0.264415	0.878621	-0.34979	0.264415	0.264415	0.878621	0.878621	-0.34979	-0.34979	1.18572	1.49283	1.79993	-0.34979	-0.34979	2.10703	1.69756	-0.34979	-0.34979	1.49283	3.94965	0.264415	-0.34979
0.237482			46	1.03969	-1.11705	0.9678	1.03969	1.25536	1.90239	-0.110569	-0.685699	0.608344	1.03969	0.608344	1.25536	1.47104	1.68671	1.18347	1.47104	0.608344	2.11806	2.54941	0.176996	1.03969	1.47104	1.39915	1.90239	-0.0386775	0.608344	0.39267	-0.0386775	2.33373	-0.110569	2.11806	1.03969	0.176996	0.824017	-0.541916	0.320779	1.90239	1.47104	1.68671	0.39267	-0.254351	-0.254351	-0.0386775	3.19643	1.90239	1.03969
0.244193			47	-0.311502	-0.727601	-0.93565	-0.311502	0.000572136	-0.311502	-0.727601	-0.93565	0.312646	-0.623576	0.000572136	0.62472	0.62472	1.56094	0.520696	0.936795	-0.311502	0.312646	-0.93565	-0.93565	-0.103453	-0.93565	0.62472	1.76899	0.000572136	0.312646	-0.311502	0.62472	0.62472	0.312646	0.936795	-0.311502	0.312646	0.312646	1.56094	0.936795	-0.311502	0.312646	0.312646	-0.93565	0.000572136	1.56094	-0.519551	-0.93565	-0.311502	0.312646
0.13099			48	1.27588	0.0816272	0.798179	2.70898	0.559329	2.35071	-0.515499	-0.157223	1.27588	0.559329	-0.873775	1.27588	-0.634925	0.559329	1.27588	2.35071	1.27588	2.35071	-0.157223	-0.157223	0.559329	-0.515499	1.27588	-0.157223	2.35071	0.559329	1.27588	1.63416	-0.873775	0.559329	1.27588	-0.873775	0.917604	3.06726	1.99243	1.27588	0.559329	-0.873775	0.559329	-0.157223	-0.157223	0.917604	-0.157223	1.27588	-0.157223	1.27588
-0.0860329			49	0.853538	-0.526661	-0.526661	-0.526661	-0.526661	-0.526661	-0.526661	-0.526661	-0.526661	-0.526661	-0.526661	-0.526661	2.6938	2.23374	-0.0665946	-0.526661	-0.526661	0.853538	-0.526661	-0.526661	-0.526661	-0.526661	0.853538	0.853538	-0.526661	-0.526661	-0.526661	-0.526661	-0.526661	-0.526661	-0.526661	-0.526661	-0.526661	0.853538	0.853538	-0.526661	0.853538	2.23374	-0.526661	0.853538	-0.526661	-0.526661	-0.0665946	-0.526661	-0.526661	0.163439
-0.232215			50	1.65264	0.196783	2.0166	0.196783	1.28867	0.196783	-0.167181	0.560747	0.560747	-0.167181	1.28867	-0.167181	2.38057	0.560747	2.38057	2.0166	2.0166	4.20039	0.924711	-0.895108	4.20039	-0.895108	1.28867	2.0166	-0.895108	-0.167181	0.560747	1.28867	1.28867	-0.167181	1.28867	-0.167181	0.196783	0.0754618	1.28867	2.0166	0.924711	1.28867	-0.167181	1.16735	-0.167181	0.196783	-0.895108	1.28867	0.560747	-0.167181
-0.198041			51	0.171642	2.01396	0.171642	0.632221	0.171642	-0.749515	0.171642	-0.749515	1.0928	2.93511	2.93511	1.0928	3.39569	-0.749515	0.478695	3.85627	0.171642	-0.749515	1.55338	2.01396	0.632221	2.01396	0.171642	-0.288936	0.171642	2.93511	-0.749515	-0.749515	1.0928	1.0928	-0.749515	-0.749515	2.01396	2.47454	1.0928	-0.749515	2.01396	-0.749515	0.171642	0.171642	-0.749515	0.632221	2.01396	0.171642	-0.749515	2.01396
0.175037			52	0.257473	2.21296	0.257473	0.746346	0.746346	2.21296	-0.720273	-0.720273	0.257473	0.257473	1.72409	0.257473	1.23522	0.257473	-0.720273	-0.720273	1.23522	0.257473	0.257473	-0.394357	1.23522	0.257473	2.70184	0.257473	0.257473	0.257473	0.257473	-0.720273	-0.720273	0.746346	0.257473	1.72409	-0.720273	1.72409	0.257473	2.21296	-0.720273	0.257473	1.23522	-0.720273	-0.2314	1.56113	0.257473	1.72409	-0.720273	-0.2314
-0.132399			53	1.46597	3.04409	0.479649	1.8605	2.05776	0.0851196	1.26871	1.46597	1.07144	0.479649	1.26871	-0.112145	2.05776	1.07144	2.25503	3.04409	0.479649	-0.309409	-0.309409	0.874178	0.479649	0.676913	0.676913	1.8605	1.07144	0.874178	1.66324	-0.703938	-0.309409	1.26871	0.479649	-1.09847	1.07144	1.07144	0.874178	0.676913	0.479649	-0.901203	0.282384	1.26871	0.479649	0.0851196	1.07144	0.676913	0.0851196	1.46597
0.252957			54	0.866488	3.61192	0.256393	0.256393	1.17154	4.83211	0.256393	0.56144	0.866488	0.56144	2.39173	0.256393	1.47658	-0.0486551	0.56144	1.47658	-0.658751	1.47658	2.08668	-0.353703	-0.353703	1.78163	0.56144	0.56144	-0.963798	1.47658	0.256393	1.78163	1.17154	0.256393	0.56144	0.256393	1.78163	0.866488	1.78163	1.47658	0.256393	0.866488	-0.963798	1.47658	0.56144	0.866488	1.47658	-0.353703	0.866488	-0.353703
-0.279226			55	1.77084	5.19891	0.791394	3.72974	0.30167	0.791394	0.30167	2.26057	2.26057	4.21946	0.791394	0.791394	1.77084	1.77084	4.70919	1.28112	0.30167	1.28112	1.28112	3.24001	2.26057	0.30167	2.75029	-0.188054	0.30167	3.72974	4.21946	-0.677778	0.30167	1.28112	2.75029	1.28112	0.791394	2.26057	2.26057	0.30167	0.791394	0.30167	-0.677778	3.24001	0.30167	0.30167	-0.677778	-0.677778	1.77084	0.791394
0.0855838			56	1.58666	-0.424953	3.59827	-0.424953	1.58666	1.58666	1.58666	-0.424953	1.58666	-0.424953	-0.424953	-0.424953	1.58666	-0.424953	-0.424953	1.58666	-0.424953	-0.424953	-0.424953	-0.424953	1.58666	-0.424953	6.61569	1.58666	-0.424953	-0.424953	1.58666	5.60988	-0.424953	1.58666	1.58666	-0.424953	3.59827	4.60408	2.59247	5.60988	1.58666	2.59247	1.58666	2.59247	1.58666	-0.424953	1.58666	1.58666	1.58666	-0.424953
-0.316397			57	-0.512824	-0.512824	-0.512824	1.29131	2.19337	-0.512824	-0.512824	-0.512824	0.389241	-0.512824	-0.512824	-0.512824	-0.512824	-0.512824	1.29131	2.19337	-0.512824	-0.512824	-0.512824	-0.512824	-0.512824	-0.512824	3.09544	-0.512824	-0.512824	-0.512824	-0.512824	-0.512824	-0.512824	-0.512824	-0.512824	0.389241	1.29131	0.389241	-0.512824	1.29131	1.29131	1.29131	0.389241	2.19337	1.29131	1.29131	-0.512824	1.29131	-0.512824	-0.512824
-0.313786			58	-0.308774	-0.308774	-0.308774	-0.308774	-0.308774	-0.308774	-0.308774	-0.308774	-0.308774	-0.308774	-0.308774	-0.308774	-0.308774	-0.308774	-0.308774	-0.308774	-0.308774	-0.308774	-0.308774	-0.308774	-0.308774	-0.308774	-0.308774	-0.308774	-0.308774	-0.308774	-0.308774	-0.308774	-0.308774	-0.308774	-0.308774	-0.308774	-0.308774	2.46672	-0.308774	-0.308774	2.46672	-0.308774	1.07897	-0.308774	-0.308774	-0.308774	-0.308774	-0.308774	-0.308774	-0.308774
-0.0474592			59	0.257717	-0.493279	0.257717	0.75838	0.257717	-0.242947	0.508048	0.508048	1.50938	0.508048	0.257717	0.508048	-0.242947	-0.743611	-0.242947	0.00738479	0.508048	0.00738479	-0.493279	0.00738479	0.00738479	-0.493279	2.26037	-0.242947	0.00738479	-0.493279	0.75838	1.75971	0.00738479	1.50938	-0.993943	1.50938	0.00738479	1.25904	0.257717	2.5107	3.01137	1.50938	-0.242947	0.257717	0.508048	1.50938	0.508048	0.257717	1.50938	1.50938
0.0149498			60	3.07351	1.60941	-0.586738	0.877362	2.34146	-0.586738	0.145312	0.877362	0.877362	-0.586738	0.877362	0.877362	2.34146	2.34146	2.34146	-0.586738	0.877362	0.877362	1.60941	-0.586738	0.877362	0.877362	0.877362	3.07351	1.60941	-0.586738	0.877362	0.877362	4.53761	2.34146	3.80556	-0.586738	3.07351	-0.586738	0.145312	2.34146	3.07351	0.877362	5.26966	-0.586738	0.145312	2.34146	0.877362	1.60941	0.877362	-0.586738
-0.0701926			61	-0.576657	0.752046	-0.576657	-0.576657	2.08075	-0.576657	-0.576657	-0.576657	2.08075	0.752046	0.752046	0.752046	-0.576657	4.0738	0.0876944	-0.576657	3.40945	0.752046	-0.576657	0.0876944	-0.576657	0.752046	0.752046	-0.576657	-0.576657	0.752046	-0.576657	2.08075	-0.576657	-0.576657	0.0876944	0.752046	0.752046	2.08075	0.752046	2.08075	3.40945	-0.576657	2.08075	0.752046	-0.576657	1.4164	3.40945	-0.576657	3.40945	1.4164
-0.0185138			62	0.408868	-0.515127	1.33286	1.33286	1.33286	1.33286	-0.515127	-0.515127	1.33286	-0.515127	-0.515127	3.18085	1.33286	1.33286	3.18085	0.408868	-0.515127	-0.515127	-0.515127	1.33286	1.33286	1.33286	1.33286	0.408868	-0.515127	3.18085	-0.515127	-0.515127	1.33286	-0.515127	-0.515127	1.33286	3.18085	3.18085	-0.515127	-0.515127	2.25686	-0.515127	1.33286	-0.515127	-0.515127	1.33286	-0.515127	2.25686	1.33286	-0.515127
-0.0623177			63	1.00965	0.27411	3.21626	1.74518	4.19698	1.74518	1.50001	1.25483	1.00965	1.25483	5.17769	0.519289	1.99036	1.74518	1.99036	1.74518	1.74518	0.764468	0.27411	0.0289311	2.23554	0.27411	0.764468	0.27411	2.7259	1.50001	1.74518	0.519289	-0.216248	1.74518	2.97108	1.50001	2.23554	-0.461427	1.25483	1.99036	1.50001	1.99036	0.764468	2.48072	1.99036	2.97108	5.42287	0.27411	2.48072	1.00965
-0.0124226			64	-0.536236	-0.176346	0.543434	-0.176346	-0.176346	0.183544	-0.536236	-0.896126	-0.176346	0.903324	1.26321	-0.536236	-0.176346	-0.176346	0.183544	-0.176346	-0.896126	-0.176346	-0.176346	-0.536236	-0.176346	0.543434	-0.176346	-0.176346	0.183544	-0.176346	-0.176346	-0.176346	-0.176346	-0.176346	-0.896126	0.903324	0.543434	-0.536236	-0.536236	1.98299	-0.896126	-0.176346	-0.896126	-0.176346	0.903324	0.183544	0.543434	1.98299	-0.176346	0.903324
-0.112243			65	-0.544139	-1.03613	0.685832	0.193844	-0.298145	-0.298145	1.42382	-0.544139	-0.544139	1.42382	-0.0521508	-0.544139	0.193844	0.685832	-0.298145	1.9158	1.42382	-1.03613	0.685832	-0.544139	-1.03613	-1.03613	-0.544139	0.439838	-0.544139	0.685832	0.685832	-0.790134	-0.0521508	1.9158	0.931826	0.193844	-0.0521508	-0.790134	1.17782	2.40779	-0.298145	0.193844	0.439838	1.9158	-0.544139	1.17782	1.17782	0.439838	-0.298145	-0.298145
0.258245			66	-0.769505	1.12524	-0.769505	0.17787	0.17787	1.12524	0.17787	-0.769505	3.01999	1.12524	1.12524	0.651557	2.07262	-0.769505	0.651557	3.01999	-0.769505	0.17787	1.12524	0.17787	1.12524	0.17787	-0.769505	0.651557	1.59893	1.12524	0.17787	1.59893	0.17787	0.17787	2.07262	-0.295818	1.12524	2.07262	1.12524	1.12524	-0.769505	-0.295818	4.91474	2.07262	0.17787	1.59893	1.59893	0.17787	3.01999	2.54631
-0.22811			67	1.87844	0.435521	-0.045452	1.39747	1.39747	0.435521	1.15698	0.195035	2.5999	1.15698	0.916494	0.916494	2.84039	0.435521	1.87844	2.35941	0.195035	-0.766912	1.63795	2.84039	0.676008	1.87844	2.35941	1.87844	-0.045452	1.39747	1.39747	4.28331	-0.045452	1.63795	0.195035	-0.526425	0.435521	-0.045452	1.39747	0.916494	0.435521	0.435521	-0.285939	1.15698	0.916494	-0.045452	-0.045452	0.435521	-0.045452	-0.285939
0.352977			68	1.66707	0.398009	-0.553787	1.34981	1.34981	-0.553787	1.66707	3.2534	0.398009	1.66707	0.398009	-0.236521	2.3016	1.98434	-0.236521	1.66707	2.61887	2.93613	2.61887	0.080744	1.66707	2.93613	3.57066	1.98434	1.34981	2.3016	-0.236521	1.66707	1.66707	0.398009	0.398009	0.398009	3.2534	1.03254	1.66707	1.03254	-0.553787	1.34981	4.52246	1.03254	0.398009	0.398009	0.715275	3.88793	1.66707	0.398009
0.120692			69	1.63137	0.913809	3.06648	0.913809	1.63137	0.55503	2.7077	1.99014	-0.162527	1.27259	-0.880084	0.55503	3.42526	-0.162527	1.63137	0.55503	1.27259	0.55503	1.99014	1.63137	0.913809	1.27259	3.06648	3.42526	0.55503	3.78404	0.913809	2.34892	0.55503	-0.880084	1.27259	-0.162527	0.196252	0.913809	1.99014	0.55503	0.55503	1.99014	1.63137	0.913809	1.27259	2.34892	2.7077	4.50159	0.55503	2.34892
-0.0809345			70	-0.549157	1.082	0.266423	1.082	-0.549157	-0.549157	-0.549157	1.082	1.082	-0.549157	-0.549157	1.082	-0.549157	4.34432	-0.549157	-0.549157	-0.549157	1.082	1.082	-0.549157	-0.549157	-0.549157	-0.549157	0.266423	-0.549157	-0.549157	1.082	1.082	1.082	-0.549157	1.62572	-0.549157	-0.549157	-0.549157	-0.549157	-0.549157	1.082	-0.549157	-0.549157	-0.549157	2.71316	-0.549157	-0.549157	-0.549157	-0.549157	1.082
0.243118			71	1.1571	0.00378031	0.772657	3.84816	2.69485	0.772657	1.79783	0.772657	-0.380658	2.31041	0.00378031	1.54153	1.54153	-0.765096	0.772657	1.54153	0.772657	0.772657	-0.765096	1.92597	0.00378031	0.772657	0.772657	0.00378031	1.54153	1.54153	1.92597	0.00378031	1.54153	0.00378031	0.772657	2.31041	0.00378031	-0.765096	1.1571	1.54153	0.772657	0.772657	1.54153	1.1571	-0.765096	1.1571	0.00378031	0.00378031	0.772657	0.772657
-2.55056e-17			72	0.166518	1.11399	0.166518	-0.780951	3.00893	-0.780951	1.11399	1.11399	1.11399	-0.780951	1.11399	0.166518	-0.780951	0.166518	2.06146	1.58772	1.58772	0.166518	0.640252	-0.465128	1.11399	0.166518	-0.780951	0.166518	3.00893	-0.780951	-0.780951	1.11399	2.06146	-0.780951	2.37728	-0.780951	-0.307217	2.06146	2.06146	1.11399	2.06146	-0.780951	1.11399	1.11399	2.06146	0.640252	0.166518	-0.780951	2.53519	0.166518
0.303525			73	0.277388	-0.81469	0.00436831	-0.81469	0.00436831	-0.81469	1.23296	2.87107	-0.81469	0.00436831	0.00436831	-0.405161	-0.81469	1.64248	0.823426	0.00436831	0.823426	2.87107	0.00436831	1.9155	0.413897	-0.81469	0.413897	0.823426	0.413897	-0.81469	0.823426	0.823426	1.64248	-0.81469	2.05201	0.277388	-0.81469	0.823426	-0.81469	1.09645	3.2806	-0.81469	-0.54167	0.00436831	0.823426	-0.81469	0.00436831	0.00436831	-0.81469	0.823426
-0.132569			74	2.3952	2.3952	0.91325	-0.568697	2.3952	0.91325	-0.568697	-0.568697	0.91325	-0.568697	0.91325	-0.568697	-0.568697	-0.568697	-0.568697	0.172276	-0.568697	-0.568697	0.172276	1.40723	0.91325	0.91325	0.172276	-0.568697	3.87714	-0.568697	-0.568697	0.91325	0.91325	-0.568697	0.91325	-0.568697	0.172276	0.91325	3.87714	-0.568697	0.91325	-0.568697	0.91325	1.65422	2.3952	1.40723	-0.568697	-0.568697	4.61812	-0.568697
0.15917			75	-0.644313	2.08246	0.719072	0.719072	0.719072	0.719072	1.40077	2.08246	-0.644313	-0.644313	-0.644313	-0.644313	-0.644313	-0.644313	1.40077	0.0373795	-0.644313	-0.644313	2.08246	0.719072	-0.644313	0.719072	0.491841	-0.644313	-0.644313	-0.644313	-0.644313	2.08246	3.44584	-0.644313	0.0373795	0.719072	-0.644313	-0.644313	0.719072	-0.644313	-0.644313	0.719072	1.40077	0.0373795	0.719072	2.08246	-0.644313	-0.644313	-0.644313	-0.644313
0.129355			76	0.976192	0.568469	0.568469	-0.654702	0.568469	-0.654702	-0.654702	-0.654702	-0.246979	1.18005	-0.654702	0.976192	0.568469	0.568469	1.79164	0.568469	0.568469	-0.654702	-0.0431168	0.568469	1.79164	-0.654702	-0.0431168	-0.654702	0.364607	-0.654702	0.568469	-0.654702	-0.654702	-0.246979	-0.654702	-0.654702	-0.0431168	0.568469	-0.654702	-0.654702	2.40323	-0.654702	-0.654702	0.568469	-0.654702	-0.654702	-0.654702	0.568469	1.79164	-0.0431168
0.151591			77	0.883641	-0.56412	-0.853672	0.449313	0.0149843	0.0149843	0.449313	1.7523	-0.853672	1.31797	-0.419344	-0.853672	-0.853672	-0.129792	0.449313	2.18663	-0.853672	-0.853672	1.7523	0.0149843	0.0149843	0.449313	0.883641	0.0149843	2.18663	-0.853672	1.7523	1.7523	0.0149843	2.62095	0.0149843	-0.853672	-0.853672	0.0149843	1.17319	-0.853672	0.883641	0.883641	0.0149843	-0.853672	0.0149843	-0.419344	0.883641	0.883641	1.7523	1.17319
0.384592			78	1.25063	1.25063	1.25063	1.25063	3.91311	-0.524361	-0.524361	-0.524361	-0.524361	-0.524361	0.0673016	-0.524361	-0.524361	0.363133	3.02562	1.25063	1.25063	1.25063	-0.524361	1.25063	1.25063	-0.524361	-0.524361	-0.524361	-0.524361	3.02562	-0.524361	-0.524361	1.25063	-0.524361	1.25063	1.25063	4.8006	-0.524361	1.25063	0.954796	-0.524361	-0.524361	-0.524361	0.0673016	-0.524361	-0.524361	-0.524361	3.02562	-0.524361	3.02562
-0.0284802			79	0.0279621	0.0279621	0.300321	0.300321	-0.516755	1.66211	0.0279621	1.1174	-0.516755	1.1174	0.572679	1.1174	-0.516755	0.572679	3.56862	-0.244396	1.1174	1.02661	0.300321	0.209535	0.845038	2.47919	0.0279621	1.1174	-0.516755	1.1174	-0.516755	0.572679	0.572679	0.572679	0.300321	1.1174	0.300321	1.29897	0.300321	0.0279621	0.300321	1.38976	1.84369	0.0279621	0.0279621	-0.244396	0.572679	0.0279621	0.572679	1.29897
0.00288464			80	0.944858	1.44406	2.19286	-0.802337	1.19446	2.35925	-0.303138	1.19446	0.944858	1.69366	1.11126	0.944858	0.944858	0.44566	1.94326	-0.552738	-0.552738	-0.0535391	0.944858	0.44566	2.60885	0.44566	1.86006	-0.552738	1.69366	1.19446	-0.303138	0.112861	0.44566	-0.0535391	0.944858	0.44566	2.44245	-0.0535391	1.44406	0.695259	0.944858	1.44406	0.944858	2.19286	-1.05194	-0.552738	1.44406	0.44566	-0.0535391	1.94326
-0.0178355			81	-0.875656	-0.0270836	1.67006	1.67006	0.821488	-0.0270836	-0.875656	-0.0270836	-0.0270836	-0.875656	1.67006	-0.0270836	-0.592798	-0.0270836	1.10435	2.09435	-0.0270836	-0.45137	0.397202	-0.875656	-0.0270836	1.67006	0.821488	2.51863	-0.0270836	-0.45137	-0.0270836	1.10435	2.51863	0.821488	0.821488	0.821488	0.821488	0.255774	-0.875656	-0.0270836	-0.0270836	0.821488	1.24577	-0.875656	-0.875656	-0.45137	1.67006	-0.0270836	1.95292	0.821488
0.042533			82	-0.413111	-0.0592181	-0.767004	0.648568	-0.767004	-0.767004	-0.767004	-0.0592181	-0.767004	0.648568	0.294675	-0.0592181	-0.767004	-0.767004	-0.0592181	-0.0592181	-0.767004	-0.413111	0.294675	-0.413111	-0.767004	-0.767004	0.648568	-0.767004	-0.767004	-0.0592181	-0.767004	-0.0592181	0.176711	-0.767004	-0.0592181	-0.0592181	-0.767004	-0.767004	-0.767004	0.648568	-0.0592181	-0.0592181	0.648568	0.648568	-0.767004	0.648568	-0.0592181	-0.767004	-0.767004	-0.767004
0.00719015			83	0.380587	-0.51316	-0.51316	-0.51316	-0.51316	1.27433	-0.51316	-0.51316	1.87017	-0.51316	0.380587	1.27433	-0.51316	-0.51316	-0.51316	1.27433	-0.51316	-0.51316	-0.51316	1.27433	-0.51316	1.27433	-0.51316	-0.51316	-0.51316	-0.51316	-0.51316	1.27433	-0.51316	-0.51316	-0.51316	-0.51316	-0.51316	-0.51316	3.06183	-0.51316	-0.51316	1.27433	3.06183	-0.51316	-0.51316	-0.51316	-0.51316	-0.51316	-0.51316	1.27433
0.0594456			84	1.73286	2.93882	2.33584	1.73286	-0.679054	0.526903	-0.679054	0.526903	0.526903	1.73286	4.74775	0.526903	-0.679054	0.526903	0.526903	-0.679054	0.526903	-0.679054	0.526903	-0.679054	0.526903	-0.679054	-0.679054	-0.679054	-0.679054	-0.679054	-0.679054	1.73286	-0.679054	-0.679054	0.526903	0.526903	0.526903	1.73286	-0.679054	0.526903	-0.679054	-0.679054	2.93882	-0.679054	1.12988	0.526903	-0.679054	-0.679054	1.73286	-0.0760758
-0.305064			85	2.06655	-0.544378	1.19624	1.19624	2.06655	4.67747	1.19624	-0.544378	2.93685	-0.544378	0.32593	0.32593	4.67747	2.93685	1.19624	-0.544378	-0.544378	1.19624	0.32593	-0.544378	3.80716	1.19624	1.19624	2.93685	-0.544378	-0.544378	0.0358277	-0.544378	-0.544378	-0.544378	0.32593	-0.544378	0.0358277	-0.544378	-0.544378	1.19624	2.93685	-0.544378	-0.544378	1.19624	-0.544378	-0.544378	1.19624	2.93685	-0.544378	3.80716
-0.210826			86	0.672649	0.672649	1.93052	-0.585227	1.30159	-0.585227	-0.585227	0.672649	4.44627	-0.165935	-0.585227	-0.585227	0.672649	0.672649	1.93052	0.672649	-0.165935	-0.585227	-0.585227	1.93052	0.672649	2.55946	1.93052	-0.585227	0.672649	0.672649	3.1884	-0.585227	0.672649	0.672649	1.93052	0.672649	0.672649	2.55946	0.672649	1.93052	-0.585227	-0.585227	0.0437112	0.0437112	1.93052	1.93052	-0.585227	0.672649	-0.585227	0.672649
0.127192			87	2.72721	0.063377	-0.602581	-0.602581	-0.602581	2.06125	1.39529	2.06125	-0.602581	-0.602581	0.729335	0.729335	4.72508	2.06125	-0.602581	-0.602581	0.063377	2.06125	2.06125	-0.602581	1.17331	2.72721	2.06125	1.39529	2.06125	0.729335	2.06125	0.729335	0.729335	2.06125	-0.602581	0.729335	2.06125	-0.602581	-0.158609	0.729335	0.729335	-0.602581	2.06125	-0.158609	-0.158609	0.729335	-0.602581	2.06125	0.063377	2.72721
0.31264			88	-0.0444219	0.21843	0.744133	0.744133	0.744133	-0.832977	-0.832977	-0.0444219	0.21843	-0.832977	0.744133	-0.832977	-0.0444219	-0.0444219	-0.0444219	1.53269	-0.0444219	-0.832977	-0.832977	-0.832977	-0.0444219	0.349855	0.744133	0.744133	0.744133	-0.0444219	-0.832977	0.744133	-0.832977	-0.0444219	-0.0444219	0.21843	1.13841	0.744133	-0.0444219	-0.0444219	0.744133	-0.438699	-0.438699	-0.832977	-0.0444219	-0.832977	0.744133	-0.832977	-0.832977	-0.832977
0.104077			89	0.935163	-0.561297	-0.561297	-0.561297	0.935163	-0.561297	-0.561297	1.68339	2.43162	0.935163	-0.561297	0.935163	2.43162	-0.561297	-0.561297	2.43162	0.935163	0.935163	1.68339	0.935163	1.68339	0.935163	0.935163	1.68339	2.43162	0.935163	-0.0624772	0.935163	1.68339	-0.561297	0.186933	-0.561297	5.42454	0.935163	-0.561297	-0.561297	0.935163	-0.561297	3.92808	-0.561297	0.186933	-0.561297	2.18221	-0.561297	-0.561297	2.93044
-0.423099			90	1.83321	1.21507	0.28786	1.67867	-0.175745	0.983267	0.751465	1.67867	0.0560575	-0.63935	0.442395	1.44687	1.44687	1.67867	-0.175745	1.21507	0.751465	0.210592	3.06949	1.3696	0.751465	1.21507	0.28786	0.983267	-0.407547	0.751465	0.519662	1.21507	0.983267	1.83321	0.751465	0.28786	1.44687	0.983267	0.28786	-0.175745	0.28786	0.28786	0.983267	0.983267	-0.407547	-0.0212099	2.60588	0.0560575	0.674197	0.28786
0.0912954			91	0.188328	1.71738	-0.685416	0.6252	0.6252	0.770824	0.188328	0.552388	1.49894	1.49894	1.06207	2.37269	0.843636	0.406764	0.770824	0.843636	1.49894	2.15425	1.28051	0.333952	0.843636	1.49894	1.49894	0.188328	0.6252	1.06207	0.406764	1.06207	0.406764	-0.248544	0.843636	-0.46698	1.06207	0.6252	0.6252	2.37269	0.770824	1.49894	0.843636	1.71738	-0.0301078	1.06207	0.6252	1.49894	0.406764	-0.0301078
0.231603			92	0.656981	0.656981	-0.807315	1.02305	1.7552	1.38913	1.38913	-0.563266	2.12128	1.7552	-0.0751672	1.38913	1.38913	-0.0751672	1.38913	-0.0751672	2.7314	-0.441241	-0.0751672	1.02305	-0.0751672	1.02305	1.02305	-0.0751672	1.38913	1.7552	0.656981	1.38913	0.656981	-0.0751672	0.656981	-0.807315	1.38913	1.38913	0.656981	0.656981	-0.0751672	1.38913	0.656981	0.656981	2.48735	0.656981	-0.0751672	-0.807315	2.12128	0.656981
-0.131306			93	-0.639305	0.58366	0.58366	0.58366	-0.639305	1.80663	1.19514	-0.639305	0.58366	2.41811	0.58366	0.58366	-0.639305	-0.639305	2.41811	0.58366	-0.639305	-0.639305	-0.639305	-0.0278225	0.58366	-0.639305	1.80663	-0.639305	1.80663	4.25256	1.80663	1.80663	-0.639305	-0.0278225	0.58366	3.02959	-0.639305	1.19514	-0.0278225	0.58366	-0.639305	-0.639305	0.58366	-0.0278225	-0.23165	-0.639305	-0.639305	1.80663	1.80663	3.02959
0.0119205			94	-0.498969	2.11192	-0.498969	1.24162	-0.498969	-0.498969	-0.498969	-0.498969	-0.498969	-0.498969	-0.498969	-0.498969	-0.498969	-0.498969	-0.498969	-0.498969	2.98221	-0.498969	-0.498969	-0.498969	-0.498969	-0.498969	0.371326	-0.498969	-0.498969	2.98221	-0.498969	1.24162	1.24162	-0.498969	-0.498969	-0.498969	-0.498969	-0.498969	-0.498969	1.24162	-0.498969	1.24162	-0.498969	-0.498969	-0.498969	1.24162	-0.498969	-0.498969	-0.498969	-0.498969
0.276722			95	0.236638	1.00578	-0.5325	-0.5325	1.00578	1.00578	1.00578	-0.5325	-0.5325	-0.5325	1.00578	-0.5325	1.00578	-0.5325	1.00578	-0.5325	1.00578	1.00578	1.00578	-0.5325	-0.5325	-0.5325	0.236638	2.54405	-0.5325	1.00578	1.00578	1.00578	-0.5325	1.00578	1.00578	-0.5325	-0.5325	-0.5325	-0.5325	0.236638	1.00578	-0.5325	-0.5325	-0.5325	-0.5325	2.54405	-0.5325	0.236638	-0.5325	-0.5325
0.161295			96	3.0408	0.168056	-0.550131	2.32261	0.886242	2.32261	-0.550131	-0.550131	-0.550131	2.32261	2.32261	-0.550131	0.886242	3.75899	2.32261	-0.550131	-0.550131	0.886242	0.886242	0.886242	-0.550131	4.47717	0.886242	-0.550131	0.886242	2.32261	-0.550131	0.168056	-0.550131	0.886242	-0.550131	-0.550131	2.32261	0.886242	3.75899	0.886242	-0.550131	4.47717	2.32261	1.60443	-0.550131	-0.550131	2.32261	-0.550131	2.08322	0.886242
0.380113			97	2.51153	0.181725	0.958326	0.958326	-0.594877	0.958326	-0.594877	-0.594877	-0.594877	-0.594877	-0.594877	-0.594877	-0.594877	-0.594877	-0.594877	0.958326	-0.594877	-0.594877	-0.594877	0.958326	0.958326	0.958326	-0.594877	-0.594877	-0.594877	-0.594877	-0.594877	0.958326	-0.594877	-0.594877	-0.594877	-0.594877	-0.594877	-0.594877	0.958326	3.28813	-0.594877	-0.594877	0.958326	0.958326	-0.594877	-0.594877	-0.594877	-0.594877	-0.594877	-0.594877
0.33044			98	-0.437157	-0.437157	-0.437157	-0.437157	-0.437157	-0.437157	-0.437157	1.84863	-0.437157	-0.437157	-0.437157	-0.437157	-0.437157	-0.437157	-0.437157	-0.437157	-0.437157	-0.437157	2.99152	-0.437157	-0.437157	-0.437157	-0.437157	1.84863	-0.437157	-0.437157	-0.437157	-0.437157	1.84863	-0.437157	-0.437157	-0.437157	-0.437157	0.705737	-0.437157	-0.437157	-0.437157	-0.437157	-0.437157	-0.437157	-0.437157	-0.437157	-0.437157	1.84863	-0.437157	-0.437157
-0.299765			99	1.55499	-0.142597	0.989126	0.423264	-0.708458	2.68671	-0.708458	-0.708458	0.423264	-0.708458	0.423264	-0.708458	2.12085	-0.708458	0.423264	0.423264	1.55499	0.989126	1.55499	-0.708458	0.989126	2.12085	0.423264	0.989126	-0.708458	1.55499	3.81843	-0.708458	0.423264	-0.142597	-0.708458	1.55499	2.12085	2.12085	0.423264	0.423264	-0.708458	2.68671	0.989126	0.989126	-0.708458	0.423264	-0.708458	1.55499	0.423264	0.989126
-0.122072			100	-0.46312	1.70606	-0.46312	-0.46312	-0.46312	-0.46312	1.70606	-0.46312	-0.46312	1.70606	-0.46312	1.70606	-0.46312	1.70606	2.79065	-0.46312	-0.46312	1.70606	-0.46312	1.70606	-0.46312	-0.46312	-0.46312	1.70606	-0.46312	-0.46312	-0.46312	-0.46312	-0.46312	-0.46312	1.70606	1.70606	1.70606	-0.46312	3.87524	-0.46312	-0.46312	-0.46312	1.70606	-0.46312	-0.46312	-0.46312	0.621471	0.621471	-0.46312	-0.46312
-0.321048			101	-0.631676	-0.631676	0.828003	1.55784	-0.631676	0.828003	0.0981635	-0.631676	0.828003	-0.631676	0.828003	-0.631676	-0.631676	4.4772	0.0981635	2.28768	-0.631676	-0.631676	0.828003	-0.631676	2.28768	0.0981635	-0.631676	0.828003	-0.631676	-0.631676	-0.631676	-0.631676	-0.631676	-0.631676	-0.631676	1.55784	2.28768	0.0981635	0.828003	0.828003	0.0981635	-0.631676	-0.631676	0.828003	0.0981635	0.828003	3.01752	0.828003	0.828003	-0.631676
-0.040153			102	-0.613519	-0.613519	-0.613519	0.834313	0.834313	2.28215	-0.613519	0.834313	-0.613519	3.72998	-0.613519	2.28215	0.834313	0.834313	2.28215	3.72998	0.834313	-0.613519	-0.613519	2.28215	4.45389	0.834313	-0.613519	0.834313	0.834313	2.28215	2.28215	-0.613519	0.834313	-0.613519	2.28215	0.834313	2.28215	-0.613519	-0.613519	1.55823	0.834313	2.28215	2.28215	0.110397	2.28215	3.72998	0.834313	-0.613519	1.55823	0.834313
0			103	-0.351886	-0.351886	2.64288	-0.351886	-0.351886	-0.351886	-0.351886	-0.351886	-0.351886	-0.351886	-0.351886	-0.351886	2.64288	-0.351886	-0.351886	-0.351886	-0.351886	-0.351886	-0.351886	-0.351886	2.64288	2.64288	-0.351886	-0.351886	-0.351886	-0.351886	2.64288	-0.351886	-0.351886	-0.351886	-0.351886	-0.351886	2.64288	-0.351886	-0.351886	-0.351886	-0.351886	1.1455	-0.351886	-0.351886	-0.351886	-0.351886	-0.351886	-0.351886	2.64288	-0.351886
-0.386364			104	0.729925	-0.640826	0.729925	0.729925	2.10068	0.0445494	0.729925	1.4153	2.78605	0.729925	0.729925	2.10068	2.10068	3.47143	3.47143	0.0445494	1.4153	2.10068	0.729925	-0.640826	2.10068	3.47143	3.47143	-0.640826	-0.640826	0.0445494	-0.640826	0.729925	-0.640826	0.0445494	0.0445494	-0.640826	2.10068	-0.640826	0.0445494	0.0445494	0.0445494	1.4153	0.729925	-0.640826	3.47143	-0.640826	2.78605	-0.640826	-0.640826	-0.640826
-0.471621			105	-0.402042	-0.402042	2.81859	1.74504	-0.402042	-0.402042	-0.402042	-0.402042	-0.402042	-0.402042	-0.402042	1.74504	-0.402042	-0.402042	2.81859	-0.402042	-0.402042	-0.402042	-0.402042	-0.402042	-0.402042	-0.402042	-0.402042	-0.402042	-0.402042	1.74504	1.74504	-0.402042	-0.402042	-0.402042	-0.402042	0.671501	-0.402042	-0.402042	3.89213	-0.402042	-0.402042	-0.402042	-0.402042	-0.402042	-0.402042	-0.402042	6.03921	-0.402042	1.74504	-0.402042
-0.593732			106	-0.531902	2.92201	-0.531902	-0.531902	-0.531902	-0.531902	-0.531902	-0.531902	-0.531902	-0.531902	1.19505	-0.531902	-0.531902	2.92201	2.92201	4.64896	-0.531902	1.19505	2.92201	-0.531902	-0.531902	1.19505	-0.531902	-0.531902	-0.531902	1.19505	1.19505	-0.531902	2.92201	-0.531902	-0.531902	1.19505	2.92201	1.19505	-0.531902	-0.531902	-0.531902	-0.531902	2.92201	0.331575	-0.531902	-0.531902	-0.531902	1.19505	1.19505	-0.531902
-0.212047			107	0.973113	2.27355	-0.327319	-0.327319	1.2332	-0.587405	0.973113	-0.847492	0.192854	-0.0672323	0.713027	-0.587405	-0.847492	0.973113	0.973113	-0.327319	0.452941	0.713027	0.192854	-0.587405	-0.327319	-0.0672323	-0.587405	0.452941	-0.587405	0.713027	0.452941	0.452941	1.2332	1.2332	1.2332	0.192854	0.713027	1.2332	0.192854	-0.327319	-0.0672323	1.2332	-0.0672323	1.2332	1.2332	1.49329	-0.587405	0.713027	1.2332	1.49329
-0.4375			108	-0.338928	2.85851	-0.338928	-0.338928	2.85851	-0.338928	2.85851	-0.338928	-0.338928	-0.338928	2.85851	-0.338928	-0.338928	2.85851	-0.338928	-0.338928	-0.338928	-0.338928	-0.338928	-0.338928	-0.338928	-0.338928	-0.338928	-0.338928	-0.338928	-0.338928	-0.338928	-0.338928	-0.338928	-0.338928	6.05594	1.25979	-0.338928	-0.338928	-0.338928	-0.338928	-0.338928	-0.338928	-0.338928	-0.338928	-0.338928	2.85851	2.85851	-0.338928	2.85851	-0.338928
0.449013			109	-0.594145	0.880161	-0.594145	-0.594145	-0.594145	-0.594145	0.880161	3.82877	-0.594145	0.880161	-0.594145	0.880161	0.880161	0.880161	0.143008	-0.594145	0.143008	-0.594145	-0.594145	0.880161	0.880161	0.880161	-0.594145	-0.594145	-0.594145	-0.594145	3.09162	-0.594145	-0.594145	-0.594145	2.35447	-0.594145	1.61731	2.35447	-0.594145	0.143008	-0.594145	1.61731	-0.594145	0.880161	1.61731	-0.594145	-0.594145	-0.594145	2.35447	-0.594145
0.242681			110	1.11536	0.465469	1.332	1.54863	2.77621	2.12631	0.465469	1.54863	3.49831	1.98189	1.54863	0.0322059	0.898732	1.47642	1.76526	2.84842	0.898732	1.54863	2.19852	0.898732	0.0322059	1.54863	1.98189	0.60989	1.332	2.63179	2.19852	0.898732	-0.184426	2.41515	2.19852	1.76526	1.54863	0.0322059	1.98189	0.682101	1.54863	0.248838	0.898732	1.98189	1.11536	0.0322059	1.76526	0.465469	0.682101	1.332
-0.19689			111	-0.317889	-0.654457	-0.654457	-0.654457	-0.654457	-0.317889	-0.317889	-0.654457	-0.317889	-0.654457	0.691816	-0.654457	-0.317889	-0.317889	-0.430078	0.243058	-0.654457	1.02838	0.0186795	0.0186795	-0.430078	-0.654457	0.0186795	-0.317889	-0.654457	0.0186795	0.0186795	0.0186795	-0.317889	-0.654457	-0.317889	-0.654457	-0.654457	-0.654457	0.0186795	-0.317889	0.243058	-0.654457	-0.0935098	-0.654457	-0.654457	-0.654457	-0.654457	-0.654457	-0.654457	-0.654457
-0.341912			112	-0.264432	0.372497	-0.264432	0.0540328	1.00943	-0.264432	-0.264432	-0.90136	-0.264432	-0.582896	-0.90136	-0.90136	0.690962	2.60175	-0.264432	0.372497	-0.689051	0.0540328	-0.370586	1.64635	-0.582896	-0.264432	-0.582896	1.32789	2.28328	-0.90136	-0.264432	0.372497	-0.264432	0.372497	-0.582896	0.0540328	-0.264432	-0.264432	0.0540328	-0.90136	1.00943	-0.264432	-0.264432	0.690962	-0.264432	-0.689051	-0.582896	1.64635	0.690962	0.584807
-0.238455			113	-0.697974	-0.42244	-0.697974	0.679697	-0.42244	-0.42244	0.679697	0.404163	-0.42244	1.23076	0.955231	0.404163	0.404163	-0.42244	-0.146906	-0.697974	-0.146906	0.404163	0.128628	0.679697	0.404163	0.128628	-0.146906	-0.697974	-0.697974	-0.23875	-0.42244	-0.697974	0.128628	0.312318	0.404163	-0.42244	0.679697	-0.42244	-0.146906	-0.42244	-0.146906	-0.146906	0.128628	0.128628	-0.697974	-0.23875	0.679697	1.13892	-0.146906	-0.697974
0.194038			114	0.119961	0.867379	0.119961	-0.627458	0.867379	-0.627458	0.867379	0.867379	2.36222	-0.627458	0.119961	0.119961	-0.627458	-0.627458	-0.627458	-0.627458	0.867379	1.6148	0.867379	-0.627458	0.119961	0.867379	0.867379	0.867379	-0.627458	-0.627458	-0.129179	-0.627458	0.867379	-0.627458	-0.627458	0.119961	2.36222	0.867379	2.36222	0.867379	-0.627458	-0.627458	0.867379	0.119961	-0.627458	1.36566	-0.627458	-0.627458	0.867379	-0.627458
-0.257248			115	0.161318	0.920461	0.920461	-0.597825	-0.597825	-0.597825	-0.597825	0.161318	-0.0917298	0.161318	1.6796	-0.597825	0.161318	2.43875	0.161318	-0.597825	0.920461	1.6796	-0.597825	-0.597825	-0.597825	-0.597825	-0.597825	-0.597825	-0.597825	-0.597825	0.161318	0.161318	0.920461	-0.597825	-0.597825	0.161318	0.920461	-0.597825	-0.597825	2.43875	-0.597825	0.920461	-0.597825	0.161318	-0.597825	-0.597825	0.920461	-0.597825	0.161318	-0.597825
0.433013			116	-0.397322	-0.397322	2.21521	-0.397322	-0.397322	-0.397322	-0.397322	-0.397322	-0.397322	-0.397322	-0.397322	-0.397322	-0.397322	-0.397322	2.21521	-0.397322	-0.397322	-0.397322	-0.397322	-0.397322	-0.397322	-0.397322	-0.397322	0.908943	-0.397322	-0.397322	-0.397322	-0.397322	-0.397322	-0.397322	-0.397322	-0.397322	0.908943	-0.397322	-0.397322	-0.397322	2.21521	-0.397322	-0.397322	-0.397322	-0.397322	-0.397322	-0.397322	-0.397322	-0.397322	2.21521
0.471621			117	0.646648	-0.609142	0.897806	1.81872	0.39549	0.144332	0.646648	1.14896	1.14896	0.144332	0.311771	2.1536	0.144332	0.144332	0.897806	-0.357984	1.65128	-0.8603	0.646648	0.646648	0.144332	-0.106826	-0.106826	1.06524	2.06988	0.897806	0.39549	-0.106826	1.40012	-0.357984	0.897806	0.144332	-0.357984	-0.8603	-0.609142	0.897806	0.39549	-0.357984	1.65128	0.646648	-0.609142	1.40012	0.814087	1.14896	0.144332	-0.357984
-0.282038			118	2.37905	0.400943	0.966116	-0.16423	0.400943	1.53129	-0.446816	0.68353	1.2487	-0.446816	0.966116	0.68353	0.68353	3.22681	0.0241611	0.400943	2.66164	0.400943	1.2487	1.2487	0.68353	-0.446816	0.966116	0.118357	1.2487	-0.258425	0.966116	3.22681	-0.16423	0.68353	0.400943	0.118357	-0.16423	0.400943	0.400943	0.966116	0.118357	1.43709	0.68353	-0.16423	1.81388	2.66164	-0.446816	-1.01199	0.966116	0.400943
0.395285			119	-0.34509	-0.34509	1.01353	-0.34509	-0.34509	-0.34509	-0.34509	-0.34509	-0.34509	-0.34509	-0.34509	-0.34509	-0.34509	-0.34509	-0.34509	-0.34509	-0.34509	-0.34509	-0.34509	-0.34509	-0.34509	-0.34509	-0.34509	-0.34509	-0.34509	-0.34509	-0.34509	-0.34509	-0.34509	-0.34509	-0.34509	-0.34509	2.37215	-0.34509	-0.34509	-0.34509	-0.34509	-0.34509	-0.34509	-0.34509	-0.34509	-0.34509	2.37215	-0.34509	2.37215	-0.34509
0.236743			120	-0.486062	-0.486062	1.45237	1.45237	-0.486062	1.45237	-0.486062	-0.486062	-0.486062	-0.486062	1.45237	2.42159	-0.486062	-0.486062	1.45237	-0.486062	-0.486062	1.45237	1.45237	1.45237	-0.486062	-0.486062	1.45237	-0.486062	-0.486062	1.45237	-0.486062	1.45237	-0.486062	1.45237	-0.486062	0.483155	-0.486062	-0.486062	1.45237	1.45237	1.45237	1.45237	-0.486062	-0.486062	-0.486062	1.45237	-0.486062	-0.486062	-0.486062	3.39081
-0.125988			121	-0.307477	-0.307477	2.96356	-0.307477	-0.307477	-0.307477	-0.307477	-0.307477	-0.307477	-0.307477	-0.307477	2.96356	-0.307477	-0.307477	-0.307477	-0.307477	-0.307477	-0.307477	-0.307477	-0.307477	-0.307477	-0.307477	-0.307477	-0.307477	-0.307477	2.96356	-0.307477	-0.307477	-0.307477	-0.307477	-0.307477	-0.307477	-0.307477	-0.307477	2.96356	-0.307477	-0.307477	-0.307477	-0.307477	-0.307477	-0.307477	2.96356	-0.307477	-0.307477	-0.307477	-0.307477
0.220326			122	-0.286807	-0.286807	-0.286807	2.95395	-0.286807	2.95395	-0.286807	-0.286807	-0.286807	-0.286807	-0.286807	-0.286807	-0.286807	-0.286807	-0.286807	-0.286807	2.95395	-0.286807	-0.286807	-0.286807	-0.286807	-0.286807	-0.286807	-0.286807	2.95395	-0.286807	-0.286807	2.95395	-0.286807	-0.286807	-0.286807	-0.286807	-0.286807	-0.286807	2.95395	-0.286807	-0.286807	-0.286807	-0.286807	2.95395	-0.286807	-0.286807	-0.286807	-0.286807	-0.286807	-0.286807
-0.14122			123	1.17105	0.192934	-0.785186	1.17105	1.17105	1.17105	1.17105	1.17105	2.14917	-0.785186	0.192934	0.192934	0.192934	-0.785186	0.192934	-0.785186	0.192934	0.192934	0.192934	1.17105	-0.785186	2.14917	1.17105	0.192934	-0.785186	-0.785186	-0.785186	-0.296126	2.14917	0.192934	0.192934	-0.785186	0.192934	1.17105	-0.785186	2.14917	0.192934	0.192934	1.17105	0.192934	0.192934	2.63823	0.192934	0.192934	0.192934	-0.785186
0.0365718			124	-0.429348	-0.429348	-0.429348	-0.429348	-0.429348	-0.429348	-0.429348	-0.429348	1.74457	0.657609	-0.429348	-0.429348	1.74457	-0.429348	-0.429348	-0.429348	-0.429348	1.74457	-0.429348	-0.429348	-0.429348	-0.429348	-0.429348	-0.429348	-0.429348	-0.429348	-0.429348	1.74457	-0.429348	-0.429348	-0.429348	-0.429348	1.74457	-0.429348	-0.429348	1.74457	-0.429348	-0.429348	-0.429348	-0.429348	-0.429348	1.74457	-0.429348	-0.429348	-0.429348	1.74457
-0.0359365			125	-0.385874	-0.385874	-0.385874	-0.385874	-0.385874	-0.385874	-0.385874	1.94569	4.27726	-0.385874	4.27726	-0.385874	-0.385874	-0.385874	-0.385874	-0.385874	1.94569	-0.385874	-0.385874	1.94569	-0.385874	1.94569	1.94569	-0.385874	-0.385874	1.94569	-0.385874	-0.385874	-0.385874	-0.385874	4.27726	1.94569	1.94569	-0.385874	-0.385874	-0.385874	-0.385874	-0.385874	-0.385874	-0.385874	-0.385874	-0.385874	-0.385874	-0.385874	-0.385874	-0.385874
0.133498			126	-0.356713	-0.356713	-0.356713	-0.356713	-0.356713	-0.356713	-0.356713	-0.356713	-0.356713	-0.356713	-0.356713	2.30532	-0.356713	-0.356713	4.96736	-0.356713	-0.356713	2.30532	-0.356713	-0.356713	-0.356713	-0.356713	2.30532	-0.356713	-0.356713	-0.356713	-0.356713	-0.356713	-0.356713	-0.356713	-0.356713	-0.356713	-0.356713	-0.356713	-0.356713	-0.356713	-0.356713	-0.356713	-0.356713	-0.356713	-0.356713	-0.356713	-0.356713	-0.356713	2.30532	4.96736
-0.0248682			127	0.179901	1.1752	0.179901	1.1752	0.179901	1.1752	0.179901	-0.815403	2.17051	-0.815403	-0.317751	0.179901	0.179901	0.179901	1.1752	-0.815403	0.179901	2.17051	0.179901	-0.815403	0.677553	1.1752	0.179901	0.179901	-0.815403	-0.815403	1.1752	0.179901	2.17051	1.1752	0.179901	0.179901	0.179901	0.179901	1.1752	1.1752	4.16112	-0.317751	0.179901	1.1752	-0.815403	1.1752	-0.815403	0.179901	3.16581	-0.815403
0.302614			128	0.894759	-0.616658	0.894759	0.894759	1.65047	0.894759	-0.616658	0.894759	0.894759	-0.616658	0.894759	-0.616658	0.894759	0.894759	-0.616658	-0.616658	2.40618	-0.616658	-0.616658	0.894759	-0.616658	-0.616658	0.894759	-0.616658	-0.616658	0.894759	0.894759	-0.616658	-0.616658	0.894759	-0.616658	-0.616658	-0.616658	0.894759	-0.616658	0.894759	-0.616658	-0.616658	-0.616658	-0.616658	2.40618	3.91759	-0.616658	0.894759	-0.616658	1.65047
-0.256933			129	-0.386523	2.22954	2.22954	-0.386523	-0.386523	-0.386523	-0.386523	-0.386523	2.22954	-0.386523	-0.386523	2.22954	2.22954	-0.386523	-0.386523	-0.386523	-0.386523	-0.386523	-0.386523	2.22954	-0.386523	2.22954	-0.386523	2.22954	-0.386523	-0.386523	-0.386523	-0.386523	-0.386523	2.22954	2.22954	-0.386523	-0.386523	-0.386523	-0.386523	2.22954	-0.386523	2.22954	2.22954	-0.386523	-0.386523	-0.386523	-0.386523	-0.386523	-0.386523	2.22954
-0.204301			130	0.806747	-0.908368	0.806747	-0.0508103	-0.0508103	-0.479589	-0.0508103	1.66431	0.806747	-0.479589	-0.0508103	-0.908368	2.52186	-0.908368	-0.0508103	-0.908368	-0.0508103	-0.0508103	-0.0508103	0.806747	0.806747	-0.0508103	-0.0508103	-0.908368	-0.908368	0.806747	-0.908368	0.806747	-0.0508103	1.66431	-0.0508103	-0.0508103	0.806747	-0.908368	-0.908368	4.23698	1.66431	0.377969	0.806747	0.806747	0.806747	2.52186	-0.908368	1.66431	0.806747	0.377969
0.274982			131	1.20072	-0.520125	2.92156	-0.520125	-0.520125	-0.520125	8.0841	-0.520125	1.20072	-0.520125	-0.520125	1.20072	-0.520125	-0.520125	1.20072	-0.520125	-0.520125	-0.520125	-0.520125	-0.520125	1.20072	-0.520125	1.20072	-0.520125	1.20072	-0.520125	-0.520125	-0.520125	1.20072	-0.520125	-0.520125	-0.520125	1.20072	-0.520125	1.20072	1.20072	1.20072	2.06114	-0.520125	1.20072	-0.520125	-0.520125	-0.520125	2.92156	1.20072	-0.520125
-0.352275			132	-0.49609	-0.49609	1.29162	-0.49609	1.29162	1.29162	-0.49609	-0.49609	3.07933	1.29162	1.29162	1.29162	-0.49609	-0.49609	0.397765	1.29162	-0.49609	-0.49609	-0.49609	1.29162	4.86704	3.07933	4.86704	1.29162	-0.49609	0.397765	-0.49609	-0.49609	-0.49609	1.29162	-0.49609	-0.49609	1.29162	-0.49609	3.07933	-0.49609	3.07933	-0.49609	-0.49609	-0.49609	-0.49609	1.29162	0.397765	1.29162	1.29162	-0.49609
-0.0728837			133	-0.393489	2.01612	-0.393489	0.811315	-0.393489	-0.393489	2.01612	0.208913	-0.393489	-0.393489	-0.393489	-0.393489	2.01612	-0.393489	-0.393489	0.208913	-0.393489	-0.393489	-0.393489	-0.393489	-0.393489	-0.393489	-0.393489	2.01612	-0.393489	-0.393489	-0.393489	-0.393489	-0.393489	-0.393489	-0.393489	-0.393489	2.01612	0.409714	-0.393489	-0.393489	0.208913	-0.393489	2.01612	-0.393489	-0.393489	-0.393489	-0.393489	2.01612	-0.393489	-0.393489
0.0378067			134	-0.688068	0.10777	-0.688068	1.30153	-0.489109	1.69945	0.505689	-0.223829	-0.688068	-0.290149	-0.688068	-0.688068	0.10777	-0.688068	0.505689	-0.290149	-0.290149	-0.290149	-0.688068	0.505689	0.10777	0.770968	0.10777	2.09736	0.10777	-0.688068	-0.688068	0.10777	-0.688068	-0.688068	-0.290149	0.266937	1.50049	0.903607	0.10777	-0.422789	0.306729	0.903607	0.505689	2.76056	0.505689	-0.290149	-0.688068	0.903607	-0.688068	-0.688068
-0.0861165			135	1.15894	0.1773	1.64976	1.84608	2.14058	1.64976	2.14058	0.1773	0.422709	1.15894	-0.0681093	0.373628	-0.313519	1.64976	0.504513	4.10385	0.1773	3.12221	0.422709	-0.558928	1.15894	0.0136938	2.63139	0.1773	1.40435	-0.804337	1.48615	0.422709	1.89517	-0.804337	0.1773	2.14058	1.15894	1.15894	0.668119	3.12221	1.64976	2.14058	1.92789	-0.149912	1.64976	-0.558928	0.422709	1.84608	-0.0681093	0.1773
-0.0731158			136	-0.59167	1.13035	1.13035	-0.59167	0.269338	-0.59167	1.99135	1.13035	5.43539	4.57438	1.70435	-0.59167	0.269338	-0.59167	-0.59167	-0.59167	-0.161166	-0.59167	-0.59167	1.99135	-0.59167	-0.59167	2.85236	0.269338	1.13035	-0.59167	-0.161166	1.13035	1.13035	1.99135	1.13035	2.85236	-0.59167	-0.59167	1.13035	-0.59167	-0.59167	1.13035	-0.161166	-0.59167	2.85236	-0.59167	-0.59167	-0.59167	1.13035	-0.59167
-0.150326			137	-0.779739	1.14149	-0.779739	0.180876	0.661183	-0.299432	-0.299432	0.180876	-0.779739	-0.779739	0.661183	-0.539585	-0.779739	0.501081	-0.779739	-0.779739	-0.779739	-0.779739	-0.779739	0.501081	0.180876	-0.539585	0.180876	-0.779739	-0.779739	-0.779739	0.180876	1.14149	-0.779739	-0.779739	-0.779739	-0.539585	-0.779739	-0.299432	0.661183	0.180876	-0.459534	-0.539585	-0.779739	-0.299432	-0.459534	-0.299432	0.180876	-0.779739	0.501081	0.981388
-0.224795			138	-0.673488	-0.673488	0.64833	-0.673488	0.317875	0.64833	-0.673488	-0.673488	-0.673488	-0.343034	1.08894	-0.409125	-0.232882	-0.673488	0.64833	-0.673488	0.0975722	-0.673488	-0.232882	-0.0125793	1.97015	-0.673488	-0.673488	-0.673488	-0.673488	1.08894	-0.673488	0.64833	-0.673488	0.64833	-0.673488	-0.673488	-0.343034	1.30924	-0.673488	-0.673488	-0.673488	-0.673488	-0.673488	-0.673488	-0.673488	-0.673488	-0.673488	1.97015	-0.343034	-0.343034
-0.28215			139	-0.567737	1.14317	-0.567737	1.99863	-0.567737	-0.567737	1.99863	-0.567737	1.14317	-0.567737	-0.567737	-0.567737	1.14317	-0.567737	-0.567737	-0.567737	-0.567737	-0.567737	-0.567737	0.287718	-0.567737	-0.567737	-0.567737	0.287718	-0.567737	1.14317	1.14317	-0.567737	-0.567737	-0.567737	-0.567737	-0.567737	-0.567737	-0.567737	1.14317	0.00256637	0.00256637	-0.567737	1.14317	-0.567737	0.00256637	1.14317	1.99863	-0.567737	0.287718	-0.567737
0.0122787			140	-0.805202	-0.805202	-0.805202	0.659497	0.171264	0.659497	0.659497	-0.479713	0.740869	-0.805202	-0.316969	-0.561086	-0.805202	-0.805202	0.171264	0.659497	-0.479713	0.415381	-0.805202	0.984986	0.171264	-0.561086	0.171264	0.659497	-0.805202	-0.805202	0.171264	-0.805202	-0.805202	0.496753	-0.805202	-0.0728525	-0.805202	-0.805202	-0.561086	1.63596	-0.235597	0.252636	-0.805202	-0.805202	-0.561086	0.171264	1.63596	0.659497	-0.316969	-0.805202
-0.188627			141	-0.279341	0.744973	1.63613	0.540111	0.386463	0.540111	1.76929	1.66686	1.02154	1.76929	2.38388	-0.689066	0.540111	0.642542	0.540111	0.744973	0.540111	1.25713	0.232816	0.0484398	0.847405	0.232816	1.05227	1.20591	-0.0744779	-0.381772	0.386463	2.07658	0.540111	0.540111	1.76929	-0.0744779	2.38388	1.61564	0.540111	0.642542	-0.258854	2.28144	2.28144	1.1547	1.35956	-0.176909	-0.484203	1.35956	1.94342	1.35956
0.0174648			142	1.03613	-0.630125	1.80517	1.03613	1.42065	-0.117432	1.03613	1.42065	0.805415	-0.886471	0.138914	1.03613	0.267087	0.459347	-0.117432	2.44603	0.267087	0.651607	1.42065	4.30454	0.651607	1.03613	-0.117432	1.03613	1.18993	1.22839	1.03613	1.42065	2.5742	0.267087	1.48473	1.42065	-0.117432	1.42065	0.267087	0.459347	0.651607	-0.886471	1.03613	-0.117432	-0.117432	0.805415	1.80517	0.549068	-0.886471	2.95872
0.267427			143	1.1349	-0.688882	0.770145	-0.00358125	0.471708	0.526974	1.6323	-0.13622	2.01916	0.969103	-0.191486	1.52176	0.969103	-0.0256877	1.52176	0.471708	0.969103	-0.0256877	0.858571	1.7981	-0.357285	1.74283	0.361175	0.58224	-0.13622	0.858571	-0.666775	1.6323	1.1349	-0.13622	1.07964	0.969103	1.3007	2.62709	1.19017	2.62709	0.969103	2.18496	2.81499	-0.799414	0.305909	-0.191486	1.6323	-0.390444	0.637506	0.659613
0.120423			144	-0.0249244	3.51625	-0.56972	-0.56972	-0.0249244	-0.56972	1.06467	-0.242843	-0.56972	-0.56972	0.247474	1.06467	0.247474	-0.0249244	-0.56972	-0.56972	-0.56972	-0.56972	-0.56972	-0.56972	-0.56972	-0.56972	-0.56972	1.06467	-0.56972	-0.56972	-0.56972	0.247474	0.247474	1.06467	1.33707	-0.56972	-0.56972	1.60946	-0.56972	1.06467	-0.0249244	1.88186	-0.56972	2.69906	4.33344	0.247474	-0.56972	1.88186	1.06467	-0.56972
0.201273			145	0.494758	1.00516	-0.143244	-0.908848	-0.526046	0.622359	2.34497	1.26036	0.239557	0.87756	1.38796	0.392678	-0.908848	1.00516	0.303358	0.111957	0.686159	0.392678	0.87756	0.81376	-0.526046	1.73248	1.19656	0.622359	0.622359	-0.908848	0.622359	-0.143244	0.494758	0.239557	0.622359	0.239557	-0.526046	-0.526046	0.622359	-0.143244	0.430958	2.91917	-0.143244	1.77076	0.87756	1.45176	0.494758	1.54108	3.49337	-0.908848
-0.440195			146	-0.662562	-0.662562	-0.662562	2.77479	-0.662562	0.810589	-0.662562	-0.662562	1.30164	0.0740136	0.810589	-0.662562	-0.662562	-0.662562	0.0740136	2.28374	-0.171512	-0.662562	-0.662562	0.000356011	-0.662562	0.810589	1.30164	-0.662562	-0.662562	-0.662562	1.17888	-0.662562	-0.662562	2.65203	0.810589	-0.662562	2.28374	-0.662562	-0.171512	-0.662562	4.12518	0.810589	-0.662562	-0.662562	1.54716	-0.662562	0.810589	-0.662562	-0.294274	-0.294274
-0.337488			147	0.0878686	1.50216	-0.265704	0.0878686	-0.265704	2.44502	0.795013	1.20751	-0.0299888	1.3843	1.85573	-0.68999	0.795013	1.50216	0.677156	2.09144	0.677156	-0.972848	1.14859	2.94002	-0.44249	2.56287	1.3843	-0.0299888	0.0878686	0.795013	0.795013	2.2093	-0.0889175	-0.619276	2.56287	1.85573	2.91645	1.85573	-0.0299888	1.14859	2.79859	1.85573	0.441441	-0.737133	-0.0299888	0.853942	1.85573	1.14859	0.58287	0.0878686
0.188113			148	-0.708779	-0.708779	-0.708779	-0.0796014	3.06628	0.969027	1.80793	1.17875	-0.0796014	0.549576	-0.0796014	1.17875	-0.708779	1.80793	0.969027	0.549576	-0.289327	0.549576	2.22738	1.80793	0.549576	0.549576	-0.708779	1.17875	-0.0796014	1.80793	-0.708779	-0.708779	-0.708779	0.549576	-0.0796014	-0.0796014	-0.708779	3.06628	2.22738	-0.708779	-0.708779	1.80793	1.17875	0.549576	-0.708779	0.549576	1.17875	-0.39419	-0.708779	3.69546
-0.127573			149	-0.520406	-0.520406	-0.520406	-0.520406	1.08951	-0.520406	-0.520406	-0.520406	1.08951	-0.520406	-0.520406	0.284553	-0.520406	-0.520406	-0.520406	-0.520406	-0.520406	1.08951	-0.520406	-0.520406	-0.520406	-0.520406	1.08951	1.08951	-0.520406	-0.520406	-0.520406	1.08951	-0.520406	-0.520406	-0.520406	1.08951	-0.520406	-0.520406	-0.520406	-0.520406	-0.520406	0.284553	-0.520406	-0.520406	1.08951	-0.520406	-0.520406	-0.520406	2.69943	-0.520406
-0.00668258			150	2.14011	-0.391067	-0.391067	-0.391067	2.14011	-0.391067	-0.391067	-0.391067	2.14011	-0.391067	-0.391067	2.14011	-0.391067	2.14011	2.14011	-0.391067	-0.391067	-0.391067	-0.391067	2.14011	-0.391067	-0.391067	2.14011	2.14011	-0.391067	-0.391067	2.14011	-0.391067	2.14011	-0.391067	-0.391067	-0.391067	2.14011	-0.391067	0.874522	-0.391067	-0.391067	-0.391067	-0.391067	-0.391067	2.14011	-0.391067	-0.391067	-0.391067	4.67129	-0.391067
0.213424			151	0.782746	-0.705364	0.106332	-0.164233	-0.164233	-0.164233	0.106332	-0.705364	1.18859	1.18859	0.106332	-0.434799	-0.97593	0.106332	1.72973	1.45916	0.106332	0.647463	0.918029	2.27086	-0.97593	1.59444	0.106332	0.106332	1.45916	-0.434799	0.647463	0.106332	0.647463	0.647463	0.106332	-0.164233	-0.434799	-0.840647	0.106332	0.647463	-0.434799	-0.164233	0.106332	1.18859	2.00029	1.18859	-0.164233	1.72973	0.106332	0.918029
-0.0538456			152	-0.230294	1.47789	-0.385583	1.78847	0.235574	-0.0750047	-0.385583	-0.0750047	-0.385583	0.85673	2.40962	0.85673	0.85673	0.85673	1.47789	0.235574	-0.696161	-0.696161	0.546152	-0.385583	0.235574	-0.385583	-0.385583	0.85673	2.7202	1.47789	0.85673	0.85673	-1.00674	2.09904	0.546152	1.16731	-1.00674	0.235574	1.47789	1.78847	1.47789	-1.00674	3.03078	2.7202	0.546152	-0.0750047	-0.385583	-1.00674	0.546152	0.235574
0.235586			153	-0.146519	-0.425205	0.132167	0.410853	0.27151	0.828882	-0.982578	-0.425205	-0.425205	1.80428	1.24691	0.132167	-0.982578	-0.146519	-0.425205	0.689539	1.80428	1.24691	0.132167	1.5256	0.132167	0.132167	0.410853	0.410853	-0.982578	1.66494	-0.425205	0.968225	0.689539	0.828882	0.689539	0.27151	1.38625	0.689539	-0.982578	1.5256	1.80428	-0.425205	0.410853	1.24691	0.689539	0.132167	0.410853	0.689539	0.132167	0.410853
0.175592			154	0.704934	0.542395	0.0547759	-0.595383	-0.432843	-0.920462	0.867474	0.704934	-0.920462	1.68017	-0.270303	-0.270303	0.379855	1.35509	-0.920462	0.379855	1.35509	-0.270303	1.03001	0.379855	1.35509	0.704934	-0.595383	0.379855	0.379855	-0.270303	0.379855	-0.920462	-0.920462	0.379855	1.03001	-0.920462	-0.270303	0.0547759	1.03001	1.03001	-0.595383	-0.920462	-0.270303	0.704934	0.379855	1.03001	-0.920462	1.19255	-0.595383	1.03001
-0.20261			155	-0.682868	0.522016	0.522016	-0.682868	-0.682868	1.7269	1.12446	0.522016	-0.080426	-0.080426	1.12446	-0.080426	1.7269	0.522016	0.522016	0.522016	0.522016	-0.682868	0.522016	-0.682868	-0.682868	1.7269	2.32934	-0.682868	1.7269	-0.682868	-0.080426	1.7269	1.7269	-0.682868	0.522016	-0.682868	-0.682868	-0.682868	1.7269	-0.381647	-0.682868	1.7269	0.522016	0.522016	0.522016	1.7269	0.522016	-0.682868	-0.682868	-0.682868
-0.107079			156	3.30435	3.87498	-0.690029	0.451222	0.451222	0.451222	-0.690029	2.73372	-0.690029	-0.690029	0.451222	-0.119403	0.451222	3.87498	-0.690029	2.1631	0.451222	3.87498	0.451222	-0.690029	1.59247	0.451222	-0.119403	-0.119403	1.02185	2.73372	3.30435	0.451222	0.451222	0.451222	2.1631	0.451222	2.1631	1.02185	0.451222	1.59247	-0.690029	-0.690029	-0.690029	-0.690029	2.73372	0.451222	0.451222	1.59247	-0.690029	-0.690029
0.296749			157	1.32891	1.99099	-0.260062	1.85857	0.269596	0.799255	0.534426	0.799255	1.32891	0.00476693	0.93167	0.799255	0.534426	0.00476693	-1.05455	0.534426	0.269596	0.00476693	-1.05455	1.32891	0.00476693	0.269596	2.91789	1.59374	-0.260062	1.85857	1.59374	0.534426	2.38823	0.269596	0.534426	0.534426	0.534426	2.1234	-0.789721	1.32891	-0.789721	0.534426	1.59374	1.85857	0.534426	-1.05455	-0.524892	0.534426	0.00476693	0.269596
-0.0641171			158	-0.038663	-0.473078	0.395752	1.26458	-0.183468	1.8438	-0.473078	-0.473078	-1.0523	-0.473078	0.106142	-0.183468	0.685362	1.40939	1.8438	-0.473078	0.685362	-0.183468	0.974973	-0.183468	0.395752	0.395752	1.8438	0.685362	0.685362	0.974973	-1.0523	-1.0523	-0.473078	1.26458	-1.0523	0.974973	1.55419	1.26458	-0.183468	1.55419	0.685362	0.974973	1.55419	0.974973	1.26458	0.106142	0.685362	2.13341	0.395752	0.974973
0.251264			159	1.36826	-0.403047	0.777827	-0.403047	0.482608	0.18739	2.84436	0.18739	-0.993484	1.07305	0.777827	0.777827	-0.403047	-0.993484	1.07305	0.777827	-0.698265	0.777827	1.9587	0.777827	1.9587	-0.403047	0.777827	0.482608	1.66348	3.73001	1.9587	-0.403047	1.9587	0.18739	0.18739	2.54914	0.777827	-0.698265	0.777827	0.777827	-0.403047	1.07305	-0.993484	1.9587	2.84436	-0.107829	0.777827	1.36826	0.482608	0.482608
-0.0137192			160	-0.502298	-0.502298	-0.502298	-0.502298	-0.502298	-0.502298	-0.502298	-0.502298	2.35167	-0.502298	-0.502298	0.924685	-0.502298	0.211193	-0.502298	0.924685	-0.502298	-0.502298	0.211193	-0.502298	-0.502298	0.211193	-0.502298	-0.502298	-0.502298	-0.502298	0.924685	-0.502298	2.35167	-0.502298	-0.502298	-0.502298	-0.502298	-0.502298	-0.502298	0.924685	0.211193	-0.502298	0.211193	-0.502298	0.924685	-0.502298	0.924685	-0.502298	-0.502298	-0.502298
-0.0437735			161	0.332944	1.70027	-0.122832	1.35844	0.332944	1.92816	1.70027	1.2445	0.332944	0.332944	1.47238	0.560832	1.2445	1.2445	1.47238	0.560832	0.332944	0.105056	0.560832	0.105056	1.47238	1.70027	-0.578608	3.29549	1.70027	0.332944	2.61182	0.78872	1.2445	0.105056	1.47238	1.13055	2.15605	0.332944	0.332944	1.92816	0.332944	1.01661	0.105056	-0.122832	1.2445	1.2445	1.01661	1.01661	1.01661	1.92816
0.13821			162	1.28076	2.91311	1.82488	2.36899	0.736644	2.91311	0.736644	0.736644	2.36899	1.82488	-0.35159	0.736644	1.28076	0.192527	0.736644	0.192527	0.736644	0.736644	1.28076	0.192527	-0.895707	3.45723	-0.35159	-0.35159	1.28076	2.36899	1.82488	2.36899	2.36899	0.192527	0.192527	2.36899	1.82488	2.91311	1.28076	-0.35159	1.28076	1.82488	2.91311	0.736644	1.28076	2.91311	0.192527	0.192527	0.192527	0.192527
-0.0894427			163	1.93162	-0.511406	1.36158	-0.0228016	-0.0228016	-0.0228016	1.44301	2.17592	1.44301	1.44301	0.465803	0.465803	-0.0228016	0.954408	0.465803	1.68732	1.19871	2.09449	-0.0228016	-0.755709	1.93162	1.44301	0.872974	0.954408	0.710106	1.68732	0.140067	1.19871	0.710106	0.465803	1.19871	0.954408	1.44301	1.19871	0.465803	-0.267104	0.221501	1.68732	-0.348538	1.68732	1.44301	0.872974	0.954408	0.710106	1.68732	1.19871
0.190485			164	0.0943857	1.68739	-0.702118	-0.702118	0.89089	-0.702118	0.89089	1.68739	-0.702118	-0.702118	0.89089	0.89089	0.0943857	0.0943857	-0.702118	0.0943857	0.89089	1.68739	2.4839	-0.702118	-0.702118	0.0943857	0.89089	0.89089	0.0943857	0.0943857	0.89089	-0.702118	-0.702118	0.0943857	-0.702118	0.89089	-0.702118	-0.702118	-0.702118	-0.702118	-0.702118	1.68739	0.0943857	5.66991	-0.702118	0.89089	-0.702118	0.0943857	-0.702118	-0.702118
-0.0758098			165	0.249222	2.05518	-0.653756	1.1522	2.05518	0.249222	2.95816	-0.653756	-0.653756	0.249222	2.05518	2.95816	-0.653756	-0.653756	-0.653756	0.249222	0.249222	1.1522	0.249222	-0.653756	-0.653756	0.249222	0.249222	0.249222	-0.653756	-0.653756	0.249222	0.249222	-0.653756	-0.653756	-0.653756	-0.653756	-0.653756	-0.653756	-0.653756	-0.653756	-0.653756	0.249222	0.249222	-0.653756	0.249222	1.1522	-0.653756	2.05518	-0.653756	-0.653756
-0.530669			166	1.42584	-0.879013	-0.879013	0.273413	0.273413	-0.3028	-0.3028	-0.3028	0.273413	0.273413	0.849626	0.849626	0.273413	-0.3028	1.42584	3.73069	0.273413	-0.879013	-0.3028	-0.3028	-0.3028	2.57826	0.273413	-0.879013	0.849626	-0.3028	-0.3028	-0.3028	-0.3028	-0.3028	1.42584	-0.3028	0.273413	0.849626	2.00205	-0.879013	2.00205	-0.3028	1.42584	-0.3028	-0.3028	0.273413	-0.879013	0.849626	1.42584	1.42584
-0.508001			167	-0.716327	-0.716327	1.69015	-0.716327	1.69015	0.0858309	-0.716327	-0.716327	0.887988	0.0858309	0.887988	1.69015	-0.716327	0.0858309	-0.716327	-0.716327	0.887988	0.0858309	0.0858309	-0.716327	2.4923	0.887988	0.887988	2.4923	1.69015	0.0858309	3.29446	0.887988	0.0858309	0.0858309	0.0858309	-0.716327	0.0858309	2.4923	0.887988	3.29446	1.69015	0.0858309	0.887988	0.0858309	0.0858309	0.887988	0.0858309	-0.716327	-0.716327	1.69015
-0.194477			168	2.34524	1.97442	1.6036	1.6036	0.367543	0.491149	2.34524	2.22164	2.34524	1.23279	1.6036	2.34524	1.97442	3.08688	0.861968	1.97442	2.34524	3.08688	1.6036	0.861968	2.34524	1.97442	-0.250488	1.97442	1.6036	1.48	0.491149	2.34524	2.34524	3.08688	0.491149	3.4577	1.97442	0.491149	2.71606	1.6036	1.6036	1.97442	-0.00327556	1.6036	1.6036	1.6036	1.97442	1.23279	1.23279	1.97442
-0.199868			169	1.72893	-0.531356	0.222073	-0.531356	0.598788	0.598788	-0.531356	1.72893	-0.531356	2.85908	-0.531356	-0.531356	0.598788	0.598788	-0.531356	0.598788	2.85908	1.72893	-0.531356	1.72893	-0.531356	-0.531356	1.72893	1.72893	0.598788	0.598788	-0.531356	-0.531356	1.72893	0.598788	-0.531356	0.598788	1.72893	-0.531356	0.598788	-0.531356	1.72893	0.598788	-0.531356	-0.531356	0.598788	-0.531356	-0.531356	-0.531356	-0.531356	0.598788
-0.162221			170	4.59216	0.603241	1.10186	1.10186	1.10186	3.09631	1.10186	0.104626	3.59493	1.10186	2.5977	2.09908	1.60047	1.60047	-0.892603	1.10186	0.104626	2.09908	2.5977	0.104626	0.603241	2.5977	5.58939	1.10186	1.60047	1.60047	0.104626	0.603241	0.104626	3.09631	3.09631	3.09631	1.10186	0.603241	0.603241	0.603241	1.10186	2.5977	1.10186	2.09908	0.603241	0.104626	0.603241	0.104626	0.104626	-0.393989
0.0286652			171	-0.615719	-0.615719	0.247035	-0.615719	-0.615719	-0.615719	-0.615719	-0.615719	-0.615719	-0.615719	1.10979	1.10979	0.247035	-0.615719	-0.615719	1.10979	-0.615719	1.10979	0.247035	-0.615719	-0.615719	-0.615719	0.247035	0.247035	-0.615719	-0.615719	1.10979	-0.615719	-0.615719	-0.615719	0.247035	1.10979	-0.615719	-0.615719	0.247035	-0.615719	-0.615719	-0.615719	1.10979	-0.615719	-0.615719	1.10979	2.8353	-0.615719	0.247035	-0.615719
0.45819			172	-0.825016	1.05287	-0.199055	0.426905	-0.825016	0.426905	1.05287	-0.825016	0.426905	1.05287	1.05287	1.05287	0.426905	1.67883	-0.825016	0.426905	-0.825016	-0.199055	0.426905	-0.199055	-0.825016	0.426905	1.67883	-0.199055	2.30479	-0.825016	-0.825016	0.426905	-0.825016	2.30479	1.05287	1.05287	0.426905	0.426905	0.426905	0.426905	-0.825016	1.67883	1.05287	0.426905	-0.825016	2.30479	-0.199055	0.426905	-0.199055	2.30479
-0.286764			173	1.13669	0.178906	0.657798	-0.06054	0.178906	1.61558	1.61558	-0.539432	0.657798	1.37614	1.13669	0.418352	0.418352	-0.539432	1.61558	0.897245	-0.539432	0.418352	0.418352	0.657798	2.09448	0.657798	0.178906	1.37614	0.178906	1.61558	0.418352	-0.06054	1.85503	-0.299986	0.657798	0.657798	0.897245	1.61558	-0.539432	0.657798	1.77521	1.61558	-0.778878	1.37614	-0.06054	0.418352	-0.06054	0.657798	1.37614	1.61558
-0.470882			174	4.84873	2.61153	1.94038	1.94038	0.598058	-0.40868	-0.744259	1.94038	1.6048	0.933638	2.61153	-0.0731004	3.28269	-0.520539	0.933638	1.94038	1.26922	-0.0731004	1.26922	1.94038	1.94038	-0.40868	1.94038	1.94038	-0.0731004	2.49967	1.6048	2.94711	3.28269	1.26922	0.933638	-0.0731004	2.27595	2.61153	0.933638	1.15736	3.61827	1.94038	1.26922	0.933638	0.262479	-0.40868	2.49967	1.26922	2.94711	1.6048
0.0388368			175	4.28945	-0.450855	-0.450855	1.65595	-0.450855	-0.450855	-0.450855	0.0758448	1.65595	-0.450855	0.602545	-0.450855	1.65595	1.65595	1.65595	-0.450855	1.65595	1.65595	-0.450855	-0.450855	1.65595	-0.450855	-0.450855	0.0758448	-0.450855	-0.450855	1.65595	-0.450855	-0.450855	1.65595	0.251412	4.46501	0.0758448	-0.450855	-0.450855	-0.450855	0.251412	0.602545	-0.450855	-0.450855	1.65595	0.0758448	-0.450855	3.76275	-0.450855	-0.450855
0.148667			176	1.22763	0.725924	1.28337	0.391453	-0.946429	-0.611958	2.73275	-0.723449	-0.946429	0.391453	-0.946429	0.391453	-0.277488	0.0569826	-0.110253	0.837414	1.06039	-0.0545076	0.0569826	-0.0545076	0.0569826	-0.946429	-0.277488	1.39486	-0.946429	1.72934	1.45061	1.06039	-0.1437	0.558688	0.391453	-0.277488	-0.723449	0.614434	-0.611958	0.391453	0.391453	-0.277488	0.391453	0.0569826	-0.723449	0.112728	1.39486	0.391453	1.06039	-0.611958
0.0161416			177	0.0595233	-0.501056	0.339813	2.09799	0.976834	-0.653941	0.874911	0.120677	0.186928	-0.0933619	2.17443	1.24184	0.976834	1.58838	2.19992	1.25712	1.18068	1.94511	0.110485	1.79222	1.66482	-0.348171	1.12972	2.23559	1.48645	-0.552017	1.12972	0.798468	0.26337	1.33357	1.2826	-0.552017	-0.348171	0.26337	1.89415	0.110485	0.772987	0.26337	0.874911	1.63934	0.874911	0.212408	0.722026	0.212408	1.58838	0.874911
-0.00269826			178	0.710181	-0.705274	0.42709	-0.705274	-0.139092	-0.705274	-0.705274	0.42709	0.42709	-0.705274	-0.705274	-0.705274	0.42709	0.42709	1.55945	-0.32782	0.42709	-0.705274	0.993272	0.42709	-0.139092	-0.139092	-0.705274	1.03102	0.993272	1.55945	-0.422183	-0.705274	-0.705274	-0.705274	-0.705274	-0.705274	-0.705274	0.42709	-0.705274	-0.705274	-0.705274	-0.705274	0.42709	0.993272	1.55945	-0.0447284	-0.705274	2.12564	-0.705274	-0.705274
-0.019191			179	0.608105	0.380852	0.380852	-0.300905	0.835357	-0.982662	1.06261	0.380852	0.551292	0.0399737	-0.812223	3.41467	-0.982662	0.608105	0.948984	0.551292	-0.300905	-0.641784	-0.300905	1.06261	1.06261	0.0399737	0.380852	1.06261	1.74437	-0.300905	-0.982662	-0.812223	-0.982662	1.74437	0.380852	-0.300905	0.551292	1.74437	1.06261	-0.300905	-0.300905	-0.982662	0.517204	-0.300905	0.380852	0.608105	0.380852	0.608105	0.380852	1.40349
-0.123404			180	-0.820566	-0.820566	0.958568	0.958568	-0.524044	-0.820566	0.958568	1.84813	0.0690007	0.0690007	-0.820566	0.0690007	1.84813	2.29292	1.40335	-0.642653	1.40335	1.84813	0.958568	2.29292	-0.820566	0.691698	0.0690007	0.0690007	-0.642653	0.0690007	-0.820566	0.958568	0.513784	-0.375783	0.513784	0.958568	0.0690007	0.958568	1.69987	2.02605	0.0690007	0.513784	3.62727	-0.820566	0.0690007	-0.820566	0.958568	0.958568	0.0690007	-0.598174
0.00357236			181	1.25548	-0.385219	-0.713359	-0.713359	0.27106	0.27106	0.763269	1.25548	-0.713359	-0.713359	0.27106	-0.713359	-0.713359	-0.713359	0.27106	0.27106	-0.713359	-0.713359	0.27106	-0.713359	0.27106	-0.713359	0.27106	-0.713359	1.25548	0.27106	2.2399	-0.713359	-0.713359	0.27106	-0.713359	-0.713359	-0.713359	0.27106	-0.713359	-0.713359	-0.713359	2.07583	0.27106	-0.713359	0.27106	-0.713359	-0.713359	0.467943	-0.713359	-0.713359
-0.181263			182	-0.501313	-0.501313	-0.501313	-0.501313	1.27199	-0.501313	-0.501313	1.27199	-0.501313	1.27199	-0.501313	3.0453	1.27199	-0.501313	3.0453	0.0897883	-0.501313	-0.501313	-0.501313	-0.501313	-0.501313	-0.501313	-0.501313	-0.501313	-0.501313	-0.501313	1.27199	-0.501313	-0.501313	1.27199	-0.501313	1.27199	-0.501313	-0.501313	0.385339	1.27199	-0.501313	-0.501313	1.27199	-0.501313	-0.501313	3.93195	-0.501313	3.6364	1.27199	1.27199
-0.240551			183	0.666441	-0.564052	3.25048	-0.0718547	-0.0718547	-0.0718547	-0.0718547	1.15864	3.25048	2.38913	1.03559	-0.810151	1.40474	0.543392	1.65084	0.112719	0.666441	-0.810151	1.40474	2.14303	2.38913	0.666441	0.666441	1.40474	1.40474	1.40474	0.0758046	-0.0718547	0.666441	1.15864	0.814101	1.40474	0.174244	0.297293	0.112719	0.814101	-0.0718547	1.03559	0.174244	0.297293	-0.194904	-0.0718547	3.61963	2.14303	2.38913	1.77389
-0.133542			184	2.2033	-0.253689	3.4318	2.51042	0.0534344	2.2033	-0.253689	-0.867937	2.2033	1.17955	0.176284	0.360558	2.2033	1.28193	0.360558	2.2033	0.667682	-0.253689	0.360558	0.974806	1.7938	0.565307	1.28193	0.667682	0.974806	0.565307	1.25122	-0.356064	2.2033	-0.560813	1.28193	0.974806	0.155809	1.58905	-0.100127	1.7119	0.206996	1.28193	1.89618	-0.253689	-0.253689	1.58905	3.4318	2.2033	2.81755	2.81755
0.25401			185	-0.7606	-0.7606	0.267307	-0.7606	2.32312	0.267307	0.267307	-0.7606	-0.7606	0.267307	1.63785	-0.246646	-0.7606	0.267307	0.267307	1.29522	1.29522	0.267307	-0.7606	-0.417964	0.267307	0.267307	0.267307	-0.7606	0.267307	-0.7606	0.609943	1.29522	0.267307	0.267307	-0.246646	0.267307	0.781261	-0.7606	-0.7606	1.29522	-0.417964	0.267307	-0.7606	0.267307	1.29522	-0.7606	1.29522	1.29522	1.5008	1.29522
0.0695469			186	-0.464332	-0.464332	-0.464332	-0.464332	2.56008	-0.464332	-0.464332	-0.464332	2.22404	0.207761	-0.464332	-0.0610764	-0.464332	-0.464332	1.55195	1.55195	-0.464332	-0.464332	1.55195	-0.464332	-0.464332	-0.464332	-0.464332	1.55195	1.55195	-0.464332	-0.464332	1.55195	-0.464332	0.207761	0.543807	-0.464332	-0.464332	-0.464332	1.55195	-0.464332	1.55195	0.0397375	3.56822	1.55195	-0.464332	-0.464332	-0.464332	-0.464332	-0.464332	-0.464332
0.0221295			187	-0.404421	-0.404421	1.92654	-0.404421	-0.404421	0.0617704	-0.404421	-0.404421	-0.404421	1.92654	-0.404421	-0.404421	-0.404421	-0.404421	1.92654	1.92654	1.92654	1.92654	3.09201	1.92654	1.92654	-0.404421	-0.404421	1.92654	-0.404421	-0.404421	-0.404421	-0.404421	0.372565	-0.404421	1.92654	-0.404421	-0.404421	-0.404421	-0.404421	-0.404421	-0.404421	-0.404421	-0.404421	1.92654	-0.404421	-0.404421	-0.404421	1.92654	-0.404421	-0.404421
-0.0476309			188	-0.238976	-0.238976	-0.238976	-0.238976	-0.238976	-0.238976	-0.238976	-0.238976	-0.238976	-0.238976	-0.238976	2.17086	-0.238976	-0.238976	4.5807	-0.238976	-0.238976	4.5807	-0.238976	-0.238976	-0.238976	-0.238976	-0.238976	-0.238976	-0.238976	1.36758	-0.238976	-0.238976	-0.238976	-0.238976	-0.238976	-0.238976	-0.238976	-0.238976	-0.238976	-0.238976	-0.238976	-0.238976	-0.238976	-0.238976	-0.238976	-0.238976	-0.238976	-0.238976	-0.238976	-0.238976
-0.194513			189	-0.192543	-0.192543	-0.192543	-0.192543	-0.192543	-0.192543	-0.192543	-0.192543	-0.192543	-0.192543	-0.192543	-0.192543	-0.192543	-0.192543	-0.192543	-0.192543	-0.192543	-0.192543	-0.192543	-0.192543	-0.192543	-0.192543	-0.192543	-0.192543	-0.192543	1.61114	-0.192543	-0.192543	-0.192543	-0.192543	-0.192543	-0.192543	-0.192543	-0.192543	-0.192543	1.61114	-0.192543	-0.192543	-0.192543	-0.192543	-0.192543	-0.192543	-0.192543	-0.192543	-0.192543	-0.192543
0.054957			190	0.476663	-0.537154	-0.537154	-0.875092	0.138724	2.16636	-0.875092	1.15254	-0.875092	-0.537154	0.983571	1.65945	1.99739	-0.537154	1.82842	0.138724	-0.537154	-0.875092	3.34914	-0.368184	-0.537154	0.138724	1.15254	-0.368184	-0.368184	-0.537154	-0.875092	1.65945	0.476663	-0.537154	2.16636	-0.537154	-0.368184	0.138724	0.138724	0.138724	-0.875092	0.983571	1.15254	0.476663	-0.875092	0.476663	0.983571	0.645632	-0.537154	-0.875092
0.03199			191	-0.847256	0.312707	-0.847256	-0.267275	0.312707	-0.847256	0.312707	3.7926	1.47267	-0.847256	-0.847256	0.312707	1.47267	-0.847256	0.11938	-0.847256	-0.267275	-0.460602	-0.460602	0.699361	0.892688	0.312707	1.47267	0.312707	-0.847256	-0.847256	-0.267275	-0.847256	2.05265	1.08602	-0.847256	-0.847256	-0.847256	0.312707	0.699361	0.312707	1.47267	-0.847256	1.47267	-0.460602	-0.267275	-0.847256	-0.847256	0.312707	0.312707	2.05265
0.0942268			192	-0.712021	-0.712021	0.776265	-0.712021	-0.712021	0.0321222	-0.712021	-0.712021	-0.712021	0.776265	0.776265	3.00869	1.27236	0.776265	1.27236	-0.712021	-0.215925	0.0321222	1.27236	-0.712021	-0.712021	-0.712021	1.52041	-0.712021	0.776265	1.27236	-0.712021	2.0165	0.776265	-0.215925	0.28017	1.27236	-0.215925	-0.712021	2.76065	-0.712021	2.26455	0.0321222	-0.712021	-0.215925	-0.712021	1.27236	1.52041	-0.712021	-0.712021	0.0321222
0.318445			193	-0.564357	-0.564357	-0.564357	-0.564357	-0.564357	-0.564357	0.1091	0.1091	-0.564357	0.445828	0.1091	0.445828	-0.564357	1.45601	-0.564357	1.45601	1.45601	1.45601	-0.564357	-0.564357	-0.564357	-0.564357	-0.564357	-0.564357	1.45601	0.445828	0.1091	-0.564357	0.445828	-0.564357	0.445828	0.445828	0.1091	-0.564357	-0.564357	1.45601	-0.564357	1.45601	2.4662	-0.564357	0.1091	1.11928	2.4662	1.79274	-0.564357	1.45601
-0.235461			194	1.19616	0.310225	0.310225	-0.575711	-0.575711	-0.575711	1.19616	-0.575711	-0.575711	1.19616	1.19616	1.78679	2.96803	0.605537	-0.575711	1.19616	-0.575711	-0.575711	-0.575711	0.900849	3.55866	-0.575711	1.19616	-0.575711	0.0149133	3.85397	-0.575711	0.0149133	-0.575711	-0.575711	1.78679	1.19616	-0.575711	-0.575711	-0.575711	1.19616	0.310225	0.900849	1.19616	-0.575711	1.78679	3.26335	1.78679	0.0149133	0.310225	1.78679
-0.433013			195	-0.386273	-0.386273	-0.386273	-0.386273	0.645164	-0.386273	-0.386273	-0.386273	2.70804	1.16088	2.70804	-0.386273	-0.386273	2.70804	2.70804	-0.386273	-0.386273	-0.386273	2.70804	-0.386273	0.645164	-0.386273	0.645164	0.645164	-0.386273	-0.386273	0.645164	8.89667	-0.386273	-0.386273	-0.386273	2.70804	-0.386273	1.16088	0.645164	-0.386273	2.70804	-0.386273	0.645164	-0.386273	-0.386273	-0.386273	-0.386273	0.645164	2.70804	2.70804
0.290909			196	-0.684409	0.0989664	1.40459	-0.162159	-0.162159	-0.684409	-0.684409	0.882342	-0.684409	0.0989664	2.44909	0.882342	-0.684409	0.882342	-0.162159	1.40459	-0.684409	0.0989664	-0.684409	2.44909	-0.162159	-0.684409	0.882342	0.882342	0.0989664	-0.684409	-0.162159	1.92684	2.18797	0.882342	2.44909	0.882342	-0.684409	1.66572	0.882342	-0.684409	-0.684409	2.18797	-0.162159	2.18797	-0.684409	0.0989664	0.0989664	-0.684409	0.882342	0.882342
-0.129863			197	-0.351151	-0.351151	-0.351151	-0.351151	3.49006	-0.351151	-0.351151	-0.351151	-0.351151	-0.351151	-0.351151	-0.351151	-0.351151	-0.351151	-0.351151	-0.351151	-0.351151	-0.351151	-0.351151	-0.351151	-0.351151	-0.351151	-0.351151	-0.351151	-0.351151	1.56945	-0.351151	-0.351151	4.77046	-0.351151	1.56945	-0.351151	0.929253	-0.351151	-0.351151	1.56945	-0.351151	-0.351151	-0.351151	1.56945	-0.351151	3.49006	0.929253	0.929253	-0.351151	-0.351151
0.00692709			198	0.038208	0.038208	-0.617723	1.13143	-0.617723	-0.617723	-0.617723	-0.617723	-0.617723	1.35007	0.694139	0.038208	-0.617723	0.038208	0.694139	-0.617723	-0.617723	0.694139	-0.617723	-0.617723	-0.617723	-0.180436	-0.617723	0.038208	0.694139	0.694139	-0.617723	0.694139	-0.617723	-0.617723	-0.617723	0.038208	-0.617723	-0.617723	0.694139	0.694139	0.694139	-0.617723	-0.617723	-0.617723	2.66193	0.038208	-0.617723	2.006	-0.617723	-0.617723
-0.537379			199	-0.369745	-0.724076	-0.192579	-0.724076	-0.724076	-0.724076	-0.724076	-0.724076	-0.724076	-0.192579	0.338918	-0.724076	-0.724076	-0.724076	-0.724076	-0.724076	-0.724076	0.338918	-0.724076	-0.724076	-0.192579	0.870415	-0.724076	1.93341	-0.192579	0.870415	-0.192579	0.338918	-0.724076	0.870415	-0.724076	1.93341	0.338918	-0.192579	-0.724076	0.870415	-0.724076	0.338918	0.338918	-0.724076	-0.724076	-0.724076	-0.724076	1.93341	-0.724076	0.338918
[truncated: 165 more rows]
[truncated: 490 more columns]

[truncated: 6 more sheets: Supplementary Figure 6, Supplementary Figure 7, Supplementary Figure 8, Supplementary Figure 9, Supplementary Figure 10, Supplementary Figure 11]
